# Supplementary material for: (Acetone-2κO){μ-6,6′-dimeth­oxy-2,2′-[propane-1,2-diylbis(nitrilo­methyl­idyne)]diphenolato-κ81:2O 6,O 1,O 1′,O 6′:O 1,N,N′,O 1′}tris(nitrato-1κ2 O,O′)copper(II)terbium(III)
Source: Acta Crystallogr Sect E Struct Rep Online. 2009 Jun 17;65(Pt 7):m780–1. doi: 10.1107/S1600536809022077 (PMC2969354; doi:10.1107/S1600536809022077)
Supplement: Supplementary file 1 [file e-65-0m780-sup1.cif]

##############################################################################
###                                                                        ###
###        Electronic paper (Acta Crystallographica Section E)             ###
###                                                                        ###
##############################################################################
#                                                                            #
# This CIF contains the data in a paper accepted for publication in Acta     #
# Crystallographica Section E. It conforms to the requirements of Notes      #
# for Authors for Section E, and has been peer reviewed under the auspices   #
# of the IUCr Commission on Journals.                                        #
#                                                                            #
# Full details of the Crystallographic Information File format               #
# are given in the paper "The Crystallographic Information File (CIF):       #
# a New Standard Archive File for Crystallography" by S. R. Hall, F. H.      #
# Allen and I. D. Brown [Acta Cryst. (1991), A47, 655-685].                  #
#                                                                            #
# The current version of the core CIF dictionary is obtainable from          #
# ftp://ftp.iucr.org/pub/cif_core.dic. The current version number is 2.4.    #
#                                                                            #
# Software is freely available for graphical display of the structure(s) in  #
# this CIF.  For information consult the CIF home page http://www.iucr.org/  #
# cif/home.html                                                              #
#                                                                            #
# This file may be used for bona fide research purposes within the           #
# scientific community so long as proper attribution is given to the journal # 
# article from which it was obtained.                                        #
#                                                                            #
##############################################################################
                                             
data_I
_audit_creation_method     SHELXL-97
_chemical_name_systematic
;
(Acetone-2\k<i>O</i>){\m-6,6'-dimethoxy-2,2'-[propane-1,2-
diylbis(nitrilomethylidyne)]diphenolato-
\k^8^1:2<i>O</i>^6^,<i>O</i>^1^,<i>O</i>^1'^,<i>O</i>^6'^:
<i>O</i>^1^,<i>N</i>,<i>N</i>',<i>O</i>^1'^}tris(nitrato-
1\k^2^<i>O</i>,<i>O</i>')copper(II)terbium(III)
;
_chemical_name_common     ?
_chemical_formula_moiety     'C22 H26 Cu N5 O14 Tb'
_chemical_formula_sum     'C22 H26 Cu N5 O14 Tb'
_chemical_formula_iupac     '[Cu Tb (C19 H20 N2 O4) (N O3)3 (C3 H6 O)]'
_chemical_formula_weight     806.94
_chemical_melting_point     ?
_symmetry_cell_setting     Monoclinic
_symmetry_space_group_name_H-M     'P 21/c'
_symmetry_space_group_name_Hall     '-P 2ybc'
loop_
    _symmetry_equiv_pos_as_xyz
    'x, y, z'
    '-x, y+1/2, -z+1/2'
    '-x, -y, -z'
    'x, -y-1/2, z-1/2'
_cell_length_a     9.8923(9)
_cell_length_b     18.8321(18)
_cell_length_c     15.5982(15)
_cell_angle_alpha     90.00
_cell_angle_beta     95.085(2)
_cell_angle_gamma     90.00
_cell_volume     2894.4(5)
_cell_formula_units_Z     4
_cell_measurement_reflns_used     3804
_cell_measurement_theta_min     2.33
_cell_measurement_theta_max     21.87
_cell_measurement_temperature     291(2)
_exptl_crystal_description     block
_exptl_crystal_colour     red
_exptl_crystal_size_max     0.20
_exptl_crystal_size_mid     0.19
_exptl_crystal_size_min     0.18
_exptl_crystal_density_diffrn     1.852
_exptl_crystal_density_meas     ?
_exptl_crystal_density_method     'not measured'
_exptl_crystal_F_000     1596
_exptl_absorpt_coefficient_mu     3.234
_exptl_absorpt_correction_type     Multi-scan
_exptl_absorpt_process_details     '(ABSCOR; Higashi, 1995)'
_exptl_absorpt_correction_T_min     0.5626
_exptl_absorpt_correction_T_max     0.5906
_exptl_special_details
;
;
_diffrn_ambient_temperature     291(2)
_diffrn_radiation_type     MoK\a
_diffrn_radiation_wavelength     0.71073
_diffrn_radiation_source     'fine-focus sealed tube'
_diffrn_radiation_monochromator     graphite
_diffrn_measurement_device_type     'Rigaku R-AXIS RAPID'
_diffrn_measurement_method     \w
_diffrn_detector_area_resol_mean     ?
_diffrn_reflns_number     15732
_diffrn_reflns_av_R_equivalents     0.0372
_diffrn_reflns_av_sigmaI/netI     0.0448
_diffrn_reflns_theta_min     1.70
_diffrn_reflns_theta_max     26.05
_diffrn_reflns_theta_full     26.05
_diffrn_measured_fraction_theta_max     0.996
_diffrn_measured_fraction_theta_full     0.996
_diffrn_reflns_limit_h_min     -12
_diffrn_reflns_limit_h_max     12
_diffrn_reflns_limit_k_min     -23
_diffrn_reflns_limit_k_max     16
_diffrn_reflns_limit_l_min     -19
_diffrn_reflns_limit_l_max     15
_diffrn_standards_number     0
_diffrn_standards_interval_count     0
_diffrn_standards_interval_time     0
_diffrn_standards_decay_%     0
_refine_special_details
;
Refinement of <i>F</i>^2^ against ALL reflections. The weighted <i>R</i>-factor
<i>wR</i> and goodness of fit <i>S</i> are based on <i>F</i>^2^, conventional
<i>R</i>-factors <i>R</i> are based on <i>F</i>, with <i>F</i> set to zero for
negative <i>F</i>^2^. The threshold expression of <i>F</i>^2^ >
\s(<i>F</i>^2^) is used only for calculating <i>R</i>-factors(gt) <i>etc</i>.
and is not relevant to the choice of reflections for refinement.
<i>R</i>-factors based on <i>F</i>^2^ are statistically about twice as large
as those based on <i>F</i>, and <i>R</i>- factors based on ALL data will be
even larger.
;
_reflns_number_total     5696
_reflns_number_gt     4296
_reflns_threshold_expression     I>2\s(I)
_refine_ls_structure_factor_coef     Fsqd
_refine_ls_matrix_type     full
_refine_ls_R_factor_all     0.0596
_refine_ls_R_factor_gt     0.0401
_refine_ls_wR_factor_gt     0.0836
_refine_ls_wR_factor_ref     0.0915
_refine_ls_goodness_of_fit_ref     1.018
_refine_ls_restrained_S_all     1.032
_refine_ls_number_reflns     5696
_refine_ls_number_parameters     421
_refine_ls_number_restraints     48
_refine_ls_hydrogen_treatment     constr
_refine_ls_weighting_scheme     calc
_refine_ls_weighting_details
         'calc w=1/[\s^2^(Fo^2^)+(0.0427P)^2^+0.3818P] where P=(Fo^2^+2Fc^2^)/3'
_atom_sites_solution_hydrogens     geom
_atom_sites_solution_primary     direct
_atom_sites_solution_secondary     difmap
_refine_ls_shift/su_max     0.003
_refine_ls_shift/su_mean     0.000
_refine_diff_density_max     1.117
_refine_diff_density_min     -0.526
_refine_ls_extinction_method     none
_refine_ls_extinction_coef     ?
loop_
    _atom_type_symbol
    _atom_type_description
    _atom_type_scat_dispersion_real
    _atom_type_scat_dispersion_imag
    _atom_type_scat_source
    'C' 'C' 0.0033 0.0016
                         'International Tables Vol C Tables 4.2.6.8 and 6.1.1.4'
    'H' 'H' 0.0000 0.0000
                         'International Tables Vol C Tables 4.2.6.8 and 6.1.1.4'
    'N' 'N' 0.0061 0.0033
                         'International Tables Vol C Tables 4.2.6.8 and 6.1.1.4'
    'O' 'O' 0.0106 0.0060
                         'International Tables Vol C Tables 4.2.6.8 and 6.1.1.4'
    'Tb' 'Tb' -0.1723 4.1537
                         'International Tables Vol C Tables 4.2.6.8 and 6.1.1.4'
    'Cu' 'Cu' 0.3201 1.2651
                         'International Tables Vol C Tables 4.2.6.8 and 6.1.1.4'
_computing_data_collection     'RAPID-AUTO (Rigaku, 1998)'
_computing_cell_refinement     'RAPID-AUTO (Rigaku, 1998)'
_computing_data_reduction     'CrystalStructure (Rigaku/MSC, 2002)'
_computing_structure_solution     'SHELXS97 (Sheldrick, 2008)'
_computing_structure_refinement     'SHELXL97 (Sheldrick, 2008)'
_computing_molecular_graphics     'SHELXTL (Sheldrick, 2008)'
_computing_publication_material     'SHELXL97 (Sheldrick, 2008)'
loop_
    _atom_site_type_symbol
    _atom_site_label
    _atom_site_fract_x
    _atom_site_fract_y
    _atom_site_fract_z
    _atom_site_U_iso_or_equiv
    _atom_site_adp_type
    _atom_site_calc_flag
    _atom_site_refinement_flags
    _atom_site_occupancy
    _atom_site_disorder_assembly
    _atom_site_disorder_group
    Tb Tb1 0.28678(3) 0.074476(12) 0.751003(15) 0.04448(10) Uani d . 1 A .
    Cu Cu1 0.20813(8) 0.24090(4) 0.67475(5) 0.0633(2) Uani d . 1 A .
    N N1 0.2390(6) 0.3365(3) 0.7107(4) 0.0942(19) Uani d DU 1 . .
    N N2 0.1210(6) 0.2826(3) 0.5712(4) 0.0845(17) Uani d DU 1 . .
    N N3 0.5440(5) 0.0470(3) 0.6857(3) 0.0578(12) Uani d . 1 A .
    N N4 0.0279(7) 0.0890(3) 0.8196(4) 0.0816(17) Uani d . 1 A .
    N N5 0.2699(6) -0.0635(2) 0.8377(3) 0.0685(14) Uani d . 1 A .
    O O1 0.4538(4) 0.12109(18) 0.8774(2) 0.0554(9) Uani d . 1 A .
    O O2 0.3134(4) 0.19791(18) 0.7687(2) 0.0580(10) Uani d . 1 . .
    O O3 0.1984(4) 0.14580(18) 0.6349(2) 0.0586(10) Uani d . 1 . .
    O O4 0.2368(4) 0.01506(19) 0.6000(2) 0.0560(9) Uani d . 1 . .
    O O5 0.4863(4) 0.1047(2) 0.6734(3) 0.0729(12) Uani d . 1 . .
    O O6 0.4893(4) 0.0038(2) 0.7354(3) 0.0671(11) Uani d . 1 . .
    O O7 0.6477(5) 0.0309(3) 0.6551(4) 0.1129(18) Uani d U 1 . .
    O O8 0.1350(6) 0.1106(3) 0.8570(3) 0.1117(19) Uani d . 1 . .
    O O9 0.0401(5) 0.0624(3) 0.7478(3) 0.0940(15) Uani d . 1 . .
    O O10 -0.0824(6) 0.0945(3) 0.8491(4) 0.130(2) Uani d . 1 . .
    O O11 0.3161(5) -0.0093(2) 0.8754(3) 0.0913(15) Uani d . 1 . .
    O O12 0.2238(5) -0.0545(2) 0.7621(3) 0.0768(13) Uani d . 1 . .
    O O13 0.2657(6) -0.1202(2) 0.8738(3) 0.1142(19) Uani d . 1 . .
    C C19 0.5588(7) 0.0802(3) 0.9243(4) 0.080(2) Uani d . 1 . .
    H H1A 0.6425 0.1062 0.9276 0.120 Uiso calc R 1 . .
    H H1B 0.5700 0.0359 0.8953 0.120 Uiso calc R 1 . .
    H H1C 0.5338 0.0711 0.9814 0.120 Uiso calc R 1 . .
    C C2 0.4457(5) 0.1926(3) 0.8984(3) 0.0519(13) Uani d . 1 . .
    C C3 0.5042(6) 0.2224(3) 0.9726(4) 0.0738(18) Uani d . 1 A .
    H H1 0.5525 0.1948 1.0143 0.089 Uiso calc R 1 . .
    C C4 0.4894(7) 0.2961(4) 0.9841(5) 0.088(2) Uani d . 1 . .
    H H2 0.5261 0.3173 1.0347 0.106 Uiso calc R 1 A .
    C C5 0.4232(6) 0.3357(3) 0.9229(5) 0.084(2) Uani d . 1 A .
    H H3 0.4171 0.3844 0.9319 0.101 Uiso calc R 1 . .
    C C6 0.3635(6) 0.3078(3) 0.8468(4) 0.0629(16) Uani d . 1 . .
    C C1 0.3703(5) 0.2330(3) 0.8362(4) 0.0512(13) Uani d . 1 A .
    C C7 0.3023(6) 0.3546(3) 0.7814(6) 0.088(2) Uani d . 1 A .
    H H4 0.3102 0.4030 0.7922 0.106 Uiso calc R 1 . .
    C C8 0.1969(14) 0.3843(6) 0.6358(7) 0.098(4) Uani d PDU 0.688(12) A 1
    H H8 0.1681 0.4294 0.6598 0.118 Uiso calc PR 0.688(12) A 1
    C C9 0.0831(18) 0.3580(4) 0.5792(11) 0.159(10) Uani d PD 0.688(12) A 1
    H H9A 0.0767 0.3819 0.5239 0.191 Uiso calc PR 0.688(12) A 1
    H H9B -0.0020 0.3632 0.6050 0.191 Uiso calc PR 0.688(12) A 1
    C C10 0.2949(16) 0.4011(8) 0.5767(10) 0.165(7) Uani d PDU 0.688(12) A 1
    H H10A 0.3065 0.3610 0.5401 0.247 Uiso calc PR 0.688(12) A 1
    H H10B 0.3799 0.4125 0.6081 0.247 Uiso calc PR 0.688(12) A 1
    H H10C 0.2638 0.4411 0.5422 0.247 Uiso calc PR 0.688(12) A 1
    C C8' 0.128(2) 0.3834(11) 0.6722(16) 0.086(6) Uani d PDU 0.312(12) A 2
    H H8' 0.0445 0.3815 0.7011 0.104 Uiso calc PR 0.312(12) A 2
    C C9' 0.114(4) 0.3599(6) 0.5828(18) 0.093(7) Uani d PDU 0.312(12) A 2
    H H9'1 0.1845 0.3819 0.5527 0.112 Uiso calc PR 0.312(12) A 2
    H H9'2 0.0272 0.3766 0.5563 0.112 Uiso calc PR 0.312(12) A 2
    C C10' 0.160(3) 0.4509(17) 0.642(2) 0.145(13) Uani d PU 0.312(12) A 2
    H H10D 0.1263 0.4866 0.6781 0.217 Uiso calc PR 0.312(12) A 2
    H H10E 0.1187 0.4568 0.5840 0.217 Uiso calc PR 0.312(12) A 2
    H H10F 0.2566 0.4556 0.6418 0.217 Uiso calc PR 0.312(12) A 2
    C C11 0.0870(7) 0.2485(5) 0.5039(5) 0.090(2) Uani d . 1 A .
    H H5 0.0502 0.2748 0.4570 0.108 Uiso calc R 1 . .
    C C12 0.0984(6) 0.1733(4) 0.4908(4) 0.0711(18) Uani d . 1 . .
    C C13 0.0550(7) 0.1448(5) 0.4103(4) 0.088(2) Uani d . 1 A .
    H H6 0.0158 0.1747 0.3676 0.105 Uiso calc R 1 . .
    C C14 0.0686(7) 0.0750(5) 0.3928(4) 0.093(3) Uani d . 1 . .
    H H7 0.0362 0.0576 0.3391 0.112 Uiso calc R 1 A .
    C C15 0.1290(6) 0.0298(4) 0.4528(3) 0.0719(18) Uani d . 1 A .
    H H15 0.1404 -0.0179 0.4397 0.086 Uiso calc R 1 . .
    C C16 0.1730(5) 0.0556(3) 0.5332(3) 0.0553(14) Uani d . 1 A .
    C C17 0.1551(5) 0.1262(3) 0.5541(3) 0.0555(14) Uani d . 1 A .
    C C18 0.2845(7) -0.0536(3) 0.5759(4) 0.0720(17) Uani d . 1 A .
    H H18A 0.2083 -0.0841 0.5608 0.108 Uiso calc R 1 . .
    H H18B 0.3397 -0.0738 0.6234 0.108 Uiso calc R 1 . .
    H H18C 0.3372 -0.0487 0.5275 0.108 Uiso calc R 1 . .
    O O14 -0.0246(4) 0.2439(2) 0.7447(3) 0.0792(13) Uani d . 1 . .
    C C20 -0.2527(8) 0.2460(5) 0.7791(5) 0.113(3) Uani d . 1 . .
    H H20A -0.2683 0.2062 0.8154 0.169 Uiso calc R 1 . .
    H H20B -0.3344 0.2568 0.7437 0.169 Uiso calc R 1 . .
    H H20C -0.2263 0.2864 0.8143 0.169 Uiso calc R 1 . .
    C C21 -0.1421(7) 0.2283(3) 0.7233(4) 0.0689(17) Uani d . 1 . .
    C C22 -0.1803(7) 0.1933(4) 0.6404(4) 0.090(2) Uani d . 1 . .
    H H22A -0.1000 0.1768 0.6162 0.135 Uiso calc R 1 . .
    H H22B -0.2272 0.2265 0.6017 0.135 Uiso calc R 1 . .
    H H22C -0.2385 0.1537 0.6492 0.135 Uiso calc R 1 . .
loop_
    _atom_site_aniso_label
    _atom_site_aniso_U_11
    _atom_site_aniso_U_22
    _atom_site_aniso_U_33
    _atom_site_aniso_U_12
    _atom_site_aniso_U_13
    _atom_site_aniso_U_23
    Tb1 0.05575(17) 0.03633(15) 0.04035(16) 0.00036(12) -0.00140(11) 0.00182(11)
    Cu1 0.0784(5) 0.0434(4) 0.0669(5) 0.0103(3) 0.0002(4) 0.0158(3)
    N1 0.104(5) 0.044(3) 0.128(5) 0.001(3) -0.023(4) 0.018(3)
    N2 0.104(4) 0.077(4) 0.073(4) 0.034(3) 0.011(3) 0.037(3)
    N3 0.058(3) 0.047(3) 0.071(3) 0.001(2) 0.021(3) -0.004(3)
    N4 0.088(5) 0.073(4) 0.088(5) 0.007(3) 0.032(4) 0.006(3)
    N5 0.091(4) 0.043(3) 0.068(4) -0.016(3) -0.014(3) 0.016(3)
    O1 0.066(2) 0.046(2) 0.051(2) 0.0027(18) -0.0140(18) -0.0006(17)
    O2 0.073(3) 0.036(2) 0.062(2) 0.0043(17) -0.012(2) -0.0011(17)
    O3 0.080(3) 0.053(2) 0.041(2) 0.0143(19) -0.0046(19) 0.0065(17)
    O4 0.069(2) 0.055(2) 0.044(2) 0.0031(19) 0.0036(18) -0.0063(18)
    O5 0.077(3) 0.056(3) 0.089(3) 0.009(2) 0.023(2) 0.021(2)
    O6 0.069(3) 0.047(2) 0.086(3) 0.005(2) 0.011(2) 0.010(2)
    O7 0.098(4) 0.084(3) 0.166(5) 0.015(3) 0.063(3) 0.012(3)
    O8 0.089(4) 0.157(5) 0.093(4) -0.015(4) 0.031(3) -0.047(4)
    O9 0.072(3) 0.121(4) 0.089(4) -0.004(3) 0.006(3) -0.021(3)
    O10 0.089(4) 0.160(6) 0.150(6) -0.001(4) 0.060(4) -0.004(4)
    O11 0.151(4) 0.059(3) 0.058(3) -0.038(3) -0.016(3) 0.006(2)
    O12 0.099(3) 0.066(3) 0.061(3) -0.022(2) -0.019(2) 0.012(2)
    O13 0.170(5) 0.058(3) 0.106(4) -0.032(3) -0.037(4) 0.035(3)
    C19 0.093(5) 0.061(4) 0.079(5) 0.007(3) -0.034(4) 0.002(3)
    C2 0.055(3) 0.042(3) 0.058(3) -0.006(2) 0.000(3) -0.012(3)
    C3 0.071(4) 0.073(4) 0.075(4) -0.005(3) -0.009(3) -0.018(4)
    C4 0.078(5) 0.079(5) 0.108(6) -0.018(4) 0.001(4) -0.051(4)
    C5 0.060(4) 0.052(4) 0.139(7) 0.000(3) 0.003(4) -0.032(4)
    C6 0.050(3) 0.049(4) 0.090(5) -0.008(3) 0.008(3) -0.018(3)
    C1 0.042(3) 0.047(3) 0.063(4) -0.001(2) 0.002(3) -0.007(3)
    C7 0.067(4) 0.034(3) 0.162(8) 0.000(3) -0.002(5) 0.005(4)
    C8 0.125(8) 0.042(5) 0.129(8) 0.015(5) 0.024(7) 0.035(5)
    C9 0.25(3) 0.102(12) 0.117(12) 0.018(12) -0.056(14) 0.049(10)
    C10 0.170(11) 0.142(10) 0.186(11) -0.007(8) 0.030(8) -0.002(8)
    C8' 0.090(10) 0.072(9) 0.098(9) 0.012(8) 0.017(8) 0.016(7)
    C9' 0.103(11) 0.085(9) 0.092(9) 0.032(9) 0.010(8) 0.009(9)
    C10' 0.150(16) 0.142(16) 0.145(16) 0.002(10) 0.025(10) 0.001(10)
    C11 0.082(5) 0.121(7) 0.068(5) 0.039(5) 0.014(4) 0.043(5)
    C12 0.055(3) 0.106(6) 0.052(4) 0.012(4) 0.007(3) 0.029(4)
    C13 0.070(4) 0.144(8) 0.047(4) 0.008(5) -0.006(3) 0.025(5)
    C14 0.076(5) 0.165(9) 0.037(4) -0.015(5) -0.001(3) 0.006(5)
    C15 0.059(4) 0.115(6) 0.042(4) -0.013(4) 0.005(3) -0.009(4)
    C16 0.048(3) 0.071(4) 0.047(3) -0.001(3) 0.006(3) -0.003(3)
    C17 0.046(3) 0.087(5) 0.033(3) 0.006(3) 0.004(2) 0.008(3)
    C18 0.084(4) 0.067(4) 0.065(4) 0.010(3) 0.009(3) -0.016(3)
    O14 0.068(3) 0.082(3) 0.088(3) -0.014(2) 0.010(2) -0.017(2)
    C20 0.085(5) 0.128(7) 0.131(7) -0.005(5) 0.046(5) -0.018(6)
    C21 0.063(4) 0.058(4) 0.086(5) -0.002(3) 0.009(4) 0.006(3)
    C22 0.074(4) 0.098(6) 0.096(5) -0.015(4) -0.005(4) -0.014(4)
_geom_special_details
;
All e.s.d.'s (except the e.s.d. in the dihedral angle between two l.s. planes)
are estimated using the full covariance matrix. The cell e.s.d.'s are taken
into account individually in the estimation of e.s.d.'s in distances, angles
and torsion angles; correlations between e.s.d.'s in cell parameters are only
used when they are defined by crystal symmetry. An approximate (isotropic)
treatment of cell e.s.d.'s is used for estimating e.s.d.'s involving l.s.
planes.
;
loop_
    _geom_bond_atom_site_label_1
    _geom_bond_atom_site_label_2
    _geom_bond_site_symmetry_2
    _geom_bond_distance
    _geom_bond_publ_flag
    Tb1 O2 . 2.353(3) ?
    Tb1 O3 . 2.360(3) ?
    Tb1 O8 . 2.427(5) ?
    Tb1 O6 . 2.436(4) ?
    Tb1 O9 . 2.446(5) ?
    Tb1 O5 . 2.472(4) ?
    Tb1 O11 . 2.498(4) ?
    Tb1 O12 . 2.517(4) ?
    Tb1 O1 . 2.610(3) ?
    Tb1 O4 . 2.616(3) ?
    Tb1 N3 . 2.871(5) ?
    Tb1 N4 . 2.875(6) ?
    Cu1 O3 . 1.895(4) ?
    Cu1 O2 . 1.901(3) ?
    Cu1 N1 . 1.903(6) ?
    Cu1 N2 . 1.929(5) ?
    N1 C7 . 1.265(9) ?
    N1 C8' . 1.490(7) ?
    N1 C8 . 1.504(6) ?
    N2 C11 . 1.251(9) ?
    N2 C9' . 1.469(7) ?
    N2 C9 . 1.476(7) ?
    N3 O7 . 1.208(6) ?
    N3 O5 . 1.234(6) ?
    N3 O6 . 1.277(5) ?
    N4 O10 . 1.225(7) ?
    N4 O8 . 1.233(7) ?
    N4 O9 . 1.242(7) ?
    N5 O13 . 1.211(6) ?
    N5 O12 . 1.237(6) ?
    N5 O11 . 1.244(6) ?
    O1 C2 . 1.390(6) ?
    O1 C19 . 1.440(6) ?
    O2 C1 . 1.326(6) ?
    O3 C17 . 1.346(6) ?
    O4 C16 . 1.396(6) ?
    O4 C18 . 1.437(6) ?
    C19 H1A . 0.9600 ?
    C19 H1B . 0.9600 ?
    C19 H1C . 0.9600 ?
    C2 C3 . 1.368(7) ?
    C2 C1 . 1.397(7) ?
    C3 C4 . 1.408(8) ?
    C3 H1 . 0.9300 ?
    C4 C5 . 1.337(9) ?
    C4 H2 . 0.9300 ?
    C5 C6 . 1.382(8) ?
    C5 H3 . 0.9300 ?
    C6 C1 . 1.419(7) ?
    C6 C7 . 1.441(9) ?
    C7 H4 . 0.9300 ?
    C8 C10 . 1.431(7) ?
    C8 C9 . 1.455(7) ?
    C8 H8 . 0.9800 ?
    C9 H9A . 0.9700 ?
    C9 H9B . 0.9700 ?
    C10 H10A . 0.9600 ?
    C10 H10B . 0.9600 ?
    C10 H10C . 0.9600 ?
    C8' C10' . 1.40(4) ?
    C8' C9' . 1.457(7) ?
    C8' H8' . 0.9800 ?
    C9' H9'1 . 0.9700 ?
    C9' H9'2 . 0.9700 ?
    C10' H10D . 0.9600 ?
    C10' H10E . 0.9600 ?
    C10' H10F . 0.9600 ?
    C11 C12 . 1.438(10) ?
    C11 H5 . 0.9300 ?
    C12 C13 . 1.399(9) ?
    C12 C17 . 1.405(7) ?
    C13 C14 . 1.350(9) ?
    C13 H6 . 0.9300 ?
    C14 C15 . 1.364(9) ?
    C14 H7 . 0.9300 ?
    C15 C16 . 1.379(7) ?
    C15 H15 . 0.9300 ?
    C16 C17 . 1.385(8) ?
    C18 H18A . 0.9600 ?
    C18 H18B . 0.9600 ?
    C18 H18C . 0.9600 ?
    O14 C21 . 1.217(7) ?
    C20 C21 . 1.495(9) ?
    C20 H20A . 0.9600 ?
    C20 H20B . 0.9600 ?
    C20 H20C . 0.9600 ?
    C21 C22 . 1.471(8) ?
    C22 H22A . 0.9600 ?
    C22 H22B . 0.9600 ?
    C22 H22C . 0.9600 ?
loop_
    _geom_angle_atom_site_label_1
    _geom_angle_atom_site_label_2
    _geom_angle_atom_site_label_3
    _geom_angle_site_symmetry_1
    _geom_angle_site_symmetry_3
    _geom_angle
    _geom_angle_publ_flag
    O2 Tb1 O3 . . 63.73(12) ?
    O2 Tb1 O8 . . 73.33(17) ?
    O3 Tb1 O8 . . 98.85(18) ?
    O2 Tb1 O6 . . 117.86(13) ?
    O3 Tb1 O6 . . 119.11(13) ?
    O8 Tb1 O6 . . 141.76(18) ?
    O2 Tb1 O9 . . 101.25(15) ?
    O3 Tb1 O9 . . 74.70(15) ?
    O8 Tb1 O9 . . 50.48(17) ?
    O6 Tb1 O9 . . 140.80(15) ?
    O2 Tb1 O5 . . 75.17(13) ?
    O3 Tb1 O5 . . 75.56(13) ?
    O8 Tb1 O5 . . 146.97(18) ?
    O6 Tb1 O5 . . 51.47(13) ?
    O9 Tb1 O5 . . 148.17(16) ?
    O2 Tb1 O11 . . 121.96(13) ?
    O3 Tb1 O11 . . 164.89(15) ?
    O8 Tb1 O11 . . 71.6(2) ?
    O6 Tb1 O11 . . 72.08(15) ?
    O9 Tb1 O11 . . 90.24(17) ?
    O5 Tb1 O11 . . 118.88(16) ?
    O2 Tb1 O12 . . 166.19(14) ?
    O3 Tb1 O12 . . 121.65(13) ?
    O8 Tb1 O12 . . 92.96(18) ?
    O6 Tb1 O12 . . 71.95(14) ?
    O9 Tb1 O12 . . 70.09(16) ?
    O5 Tb1 O12 . . 117.97(15) ?
    O11 Tb1 O12 . . 49.42(13) ?
    O2 Tb1 O1 . . 61.47(11) ?
    O3 Tb1 O1 . . 123.72(12) ?
    O8 Tb1 O1 . . 77.27(16) ?
    O6 Tb1 O1 . . 77.77(12) ?
    O9 Tb1 O1 . . 127.60(15) ?
    O5 Tb1 O1 . . 79.22(13) ?
    O11 Tb1 O1 . . 66.65(12) ?
    O12 Tb1 O1 . . 114.63(12) ?
    O2 Tb1 O4 . . 122.57(12) ?
    O3 Tb1 O4 . . 61.61(12) ?
    O8 Tb1 O4 . . 130.88(16) ?
    O6 Tb1 O4 . . 76.55(13) ?
    O9 Tb1 O4 . . 80.41(15) ?
    O5 Tb1 O4 . . 75.68(13) ?
    O11 Tb1 O4 . . 115.40(13) ?
    O12 Tb1 O4 . . 67.72(12) ?
    O1 Tb1 O4 . . 151.75(11) ?
    O2 Tb1 N3 . . 97.24(13) ?
    O3 Tb1 N3 . . 96.33(14) ?
    O8 Tb1 N3 . . 156.01(17) ?
    O6 Tb1 N3 . . 26.24(12) ?
    O9 Tb1 N3 . . 152.87(16) ?
    O5 Tb1 N3 . . 25.33(13) ?
    O11 Tb1 N3 . . 96.66(16) ?
    O12 Tb1 N3 . . 94.76(15) ?
    O1 Tb1 N3 . . 78.85(13) ?
    O4 Tb1 N3 . . 72.91(12) ?
    O2 Tb1 N4 . . 87.52(15) ?
    O3 Tb1 N4 . . 87.12(16) ?
    O8 Tb1 N4 . . 25.11(16) ?
    O6 Tb1 N4 . . 148.99(15) ?
    O9 Tb1 N4 . . 25.39(16) ?
    O5 Tb1 N4 . . 159.54(15) ?
    O11 Tb1 N4 . . 79.46(18) ?
    O12 Tb1 N4 . . 80.33(16) ?
    O1 Tb1 N4 . . 102.25(17) ?
    O4 Tb1 N4 . . 105.80(17) ?
    N3 Tb1 N4 . . 175.01(15) ?
    O3 Cu1 O2 . . 81.88(15) ?
    O3 Cu1 N1 . . 173.3(2) ?
    O2 Cu1 N1 . . 96.5(2) ?
    O3 Cu1 N2 . . 96.0(2) ?
    O2 Cu1 N2 . . 172.7(2) ?
    N1 Cu1 N2 . . 84.8(3) ?
    O3 Cu1 Tb1 . . 41.50(10) ?
    O2 Cu1 Tb1 . . 41.33(11) ?
    N1 Cu1 Tb1 . . 137.72(17) ?
    N2 Cu1 Tb1 . . 137.4(2) ?
    C7 N1 C8' . . 118.8(11) ?
    C7 N1 C8 . . 126.7(7) ?
    C8' N1 C8 . . 35.8(9) ?
    C7 N1 Cu1 . . 124.4(5) ?
    C8' N1 Cu1 . . 110.4(10) ?
    C8 N1 Cu1 . . 108.2(6) ?
    C11 N2 C9' . . 126.8(13) ?
    C11 N2 C9 . . 120.9(8) ?
    C9' N2 C9 . . 12(2) ?
    C11 N2 Cu1 . . 124.1(5) ?
    C9' N2 Cu1 . . 108.9(12) ?
    C9 N2 Cu1 . . 114.8(7) ?
    O7 N3 O5 . . 123.8(5) ?
    O7 N3 O6 . . 120.0(5) ?
    O5 N3 O6 . . 116.2(4) ?
    O7 N3 Tb1 . . 174.9(4) ?
    O5 N3 Tb1 . . 59.0(3) ?
    O6 N3 Tb1 . . 57.5(3) ?
    O10 N4 O8 . . 123.5(7) ?
    O10 N4 O9 . . 122.3(7) ?
    O8 N4 O9 . . 114.2(6) ?
    O10 N4 Tb1 . . 179.4(5) ?
    O8 N4 Tb1 . . 56.7(3) ?
    O9 N4 Tb1 . . 57.6(3) ?
    O13 N5 O12 . . 122.6(5) ?
    O13 N5 O11 . . 122.0(5) ?
    O12 N5 O11 . . 115.3(5) ?
    O13 N5 Tb1 . . 178.7(5) ?
    O12 N5 Tb1 . . 58.2(3) ?
    O11 N5 Tb1 . . 57.3(3) ?
    C2 O1 C19 . . 116.9(4) ?
    C2 O1 Tb1 . . 117.3(3) ?
    C19 O1 Tb1 . . 125.7(3) ?
    C1 O2 Cu1 . . 124.4(3) ?
    C1 O2 Tb1 . . 128.4(3) ?
    Cu1 O2 Tb1 . . 106.42(16) ?
    C17 O3 Cu1 . . 124.6(3) ?
    C17 O3 Tb1 . . 128.9(3) ?
    Cu1 O3 Tb1 . . 106.35(15) ?
    C16 O4 C18 . . 115.7(4) ?
    C16 O4 Tb1 . . 118.3(3) ?
    C18 O4 Tb1 . . 125.4(3) ?
    N3 O5 Tb1 . . 95.7(3) ?
    N3 O6 Tb1 . . 96.2(3) ?
    N4 O8 Tb1 . . 98.2(4) ?
    N4 O9 Tb1 . . 97.0(4) ?
    N5 O11 Tb1 . . 97.9(3) ?
    N5 O12 Tb1 . . 97.2(3) ?
    O1 C19 H1A . . 109.5 ?
    O1 C19 H1B . . 109.5 ?
    H1A C19 H1B . . 109.5 ?
    O1 C19 H1C . . 109.5 ?
    H1A C19 H1C . . 109.5 ?
    H1B C19 H1C . . 109.5 ?
    C3 C2 O1 . . 124.6(5) ?
    C3 C2 C1 . . 121.6(5) ?
    O1 C2 C1 . . 113.8(4) ?
    C2 C3 C4 . . 118.1(6) ?
    C2 C3 H1 . . 120.9 ?
    C4 C3 H1 . . 120.9 ?
    C5 C4 C3 . . 120.6(6) ?
    C5 C4 H2 . . 119.7 ?
    C3 C4 H2 . . 119.7 ?
    C4 C5 C6 . . 123.0(6) ?
    C4 C5 H3 . . 118.5 ?
    C6 C5 H3 . . 118.5 ?
    C5 C6 C1 . . 117.2(6) ?
    C5 C6 C7 . . 119.8(6) ?
    C1 C6 C7 . . 123.0(6) ?
    O2 C1 C2 . . 116.3(5) ?
    O2 C1 C6 . . 124.5(5) ?
    C2 C1 C6 . . 119.2(5) ?
    N1 C7 C6 . . 126.7(6) ?
    N1 C7 H4 . . 116.6 ?
    C6 C7 H4 . . 116.6 ?
    C10 C8 C9 . . 102.5(14) ?
    C10 C8 N1 . . 118.4(11) ?
    C9 C8 N1 . . 114.4(10) ?
    C10 C8 H8 . . 106.9 ?
    C9 C8 H8 . . 106.9 ?
    N1 C8 H8 . . 106.9 ?
    C8 C9 N2 . . 101.0(10) ?
    C8 C9 H9A . . 111.6 ?
    N2 C9 H9A . . 111.6 ?
    C8 C9 H9B . . 111.6 ?
    N2 C9 H9B . . 111.6 ?
    H9A C9 H9B . . 109.4 ?
    C10' C8' C9' . . 87.5(18) ?
    C10' C8' N1 . . 120(2) ?
    C9' C8' N1 . . 102.3(19) ?
    C10' C8' H8' . . 114.4 ?
    C9' C8' H8' . . 114.4 ?
    N1 C8' H8' . . 114.4 ?
    C8' C9' N2 . . 114.7(19) ?
    C8' C9' H9'1 . . 108.6 ?
    N2 C9' H9'1 . . 108.6 ?
    C8' C9' H9'2 . . 108.6 ?
    N2 C9' H9'2 . . 108.6 ?
    H9'1 C9' H9'2 . . 107.6 ?
    C8' C10' H10D . . 109.5 ?
    C8' C10' H10E . . 109.5 ?
    H10D C10' H10E . . 109.5 ?
    C8' C10' H10F . . 109.5 ?
    H10D C10' H10F . . 109.5 ?
    H10E C10' H10F . . 109.5 ?
    N2 C11 C12 . . 127.3(6) ?
    N2 C11 H5 . . 116.4 ?
    C12 C11 H5 . . 116.4 ?
    C13 C12 C17 . . 117.5(7) ?
    C13 C12 C11 . . 118.9(6) ?
    C17 C12 C11 . . 123.6(6) ?
    C14 C13 C12 . . 121.8(7) ?
    C14 C13 H6 . . 119.1 ?
    C12 C13 H6 . . 119.1 ?
    C13 C14 C15 . . 120.9(7) ?
    C13 C14 H7 . . 119.5 ?
    C15 C14 H7 . . 119.5 ?
    C14 C15 C16 . . 119.2(7) ?
    C14 C15 H15 . . 120.4 ?
    C16 C15 H15 . . 120.4 ?
    C15 C16 C17 . . 121.1(6) ?
    C15 C16 O4 . . 124.8(6) ?
    C17 C16 O4 . . 114.1(5) ?
    O3 C17 C16 . . 116.5(5) ?
    O3 C17 C12 . . 124.0(6) ?
    C16 C17 C12 . . 119.4(5) ?
    O4 C18 H18A . . 109.5 ?
    O4 C18 H18B . . 109.5 ?
    H18A C18 H18B . . 109.5 ?
    O4 C18 H18C . . 109.5 ?
    H18A C18 H18C . . 109.5 ?
    H18B C18 H18C . . 109.5 ?
    C21 C20 H20A . . 109.5 ?
    C21 C20 H20B . . 109.5 ?
    H20A C20 H20B . . 109.5 ?
    C21 C20 H20C . . 109.5 ?
    H20A C20 H20C . . 109.5 ?
    H20B C20 H20C . . 109.5 ?
    O14 C21 C22 . . 120.9(6) ?
    O14 C21 C20 . . 121.1(7) ?
    C22 C21 C20 . . 117.9(6) ?
    C21 C22 H22A . . 109.5 ?
    C21 C22 H22B . . 109.5 ?
    H22A C22 H22B . . 109.5 ?
    C21 C22 H22C . . 109.5 ?
    H22A C22 H22C . . 109.5 ?
    H22B C22 H22C . . 109.5 ?
data_global
_journal_date_recd_electronic     2009-05-19
_journal_date_accepted     2009-06-10
_journal_name_full     'Acta Crystallographica, Section E'
_journal_year     2009
_journal_volume     65
_journal_issue      7
_journal_page_first     m780
_journal_page_last     m781
_journal_paper_category     QM
_journal_coeditor_code     CV2566
_publ_contact_author_name     'Guang-Ming, Li'
_publ_contact_author_address
;
Key Laboratory of Functional Inorganic Material Chemistry (HLJU),
Ministry of Education, School of Chemistry and Materials Science
Heilongjiang University
Harbin 150080
People's Republic of China
;
_publ_contact_author_email     gmli@hlju.edu.cn
_publ_contact_author_fax     '86 451 8660 8042'
_publ_contact_author_phone     '86 451 8660 8428'
_publ_section_title
;\
(Acetone-2\k<i>O</i>){\m-6,6'-dimethoxy-2,2'-[propane-1,2-\
diylbis(nitrilomethylidyne)]diphenolato-\k^8^1:2<i>O</i>^6^,<i>O</i>^1^,\
<i>O</i>^1'^,<i>O</i>^6'^:<i>O</i>^1^,<i>N</i>,<i>N</i>',<i>O</i>^1'^}\
tris(nitrato-1\k^2^<i>O</i>,<i>O</i>')copper(II)terbium(III)
;
loop_
    _publ_author_name
    _publ_author_address
    'Sun, Wen-Bin'
;
Key Laboratory of Functional Inorganic Material Chemistry (HLJU),
Ministry of Education, School of Chemistry and Materials Science
Heilongjiang University
Harbin 150080
People's Republic of China
;
    'Yan, Peng-Fei'
;
Key Laboratory of Functional Inorganic Material Chemistry (HLJU),
Ministry of Education, School of Chemistry and Materials Science
Heilongjiang University
Harbin 150080
People's Republic of China
;
    'Li, Guang-Ming'
;
Key Laboratory of Functional Inorganic Material Chemistry (HLJU),
Ministry of Education, School of Chemistry and Materials Science
Heilongjiang University
Harbin 150080
People's Republic of China
;
    'Hou, Guang-Feng'
;
School of Chemistry and Materials Science
Heilongjiang University
Harbin 150080
People's Republic of China
;
