# Supplementary material for: (Acetone-2κO){μ-6,6′-dimeth­oxy-2,2′-[propane-1,2-diylbis(nitrilo­methyl­idyne)]diphenolato-κ81:2O 6,O 1,O 1′,O 6′:O 1,N,N′,O 1′}tris(nitrato-1κ2 O,O′)copper(II)terbium(III)
Source: Acta Crystallogr Sect E Struct Rep Online. 2009 Jun 17;65(Pt 7):m780–1. doi: 10.1107/S1600536809022077 (PMC2969354; doi:10.1107/S1600536809022077)
Supplement: Supplementary file 2 [file e-65-0m780-Isup2.hkl]

# 
# h,k,l, Fc-squared, Fo-squared, sigma(Fo-squared) and status flag 
# 
data_I
_shelx_title ' qa055 in P2(1)/c' 
_shelx_refln_list_code          4 
_shelx_F_calc_maximum      459.04 
_exptl_crystal_F_000      1596.00 
_reflns_d_resolution_high  0.8092 
 
loop_ 
 _symmetry_equiv_pos_as_xyz 
 'x, y, z' 
 '-x, y+1/2, -z+1/2' 
 '-x, -y, -z' 
 'x, -y-1/2, z-1/2' 
 
_cell_length_a     9.8923 
_cell_length_b    18.8321 
_cell_length_c    15.5982 
_cell_angle_alpha  90.000 
_cell_angle_beta   95.085 
_cell_angle_gamma  90.000 
 
_shelx_F_squared_multiplier     1.000 
 
loop_ 
 _refln_index_h 
 _refln_index_k 
 _refln_index_l 
 _refln_F_squared_calc 
 _refln_F_squared_meas 
 _refln_F_squared_sigma 
 _refln_observed_status 
   1   0   0       18.80      -11.72     11.72 o 
   2   0   0    85194.06    85728.31   1050.83 o 
   3   0   0      219.13      215.92     34.84 o 
   4   0   0    43071.07    45255.03    631.64 o 
   5   0   0    19971.50    19069.20    315.35 o 
   6   0   0       43.51      107.74     72.97 o 
   7   0   0     3596.93     3399.40    152.30 o 
   8   0   0      904.33      932.36    154.43 o 
   9   0   0     1924.98     2016.22    244.87 o 
  10   0   0     1070.27      981.58    124.38 o 
  11   0   0      354.89      397.41     99.61 o 
  12   0   0      922.60      837.43    130.54 o 
   1   1   0   118856.77   126553.94    741.24 o 
   2   1   0      862.52      784.79     34.63 o 
   3   1   0      398.74      418.81     30.87 o 
   4   1   0       77.59       84.61     36.95 o 
   5   1   0      921.42     1122.55     57.80 o 
   6   1   0      397.76      382.62     51.63 o 
   7   1   0      383.52      346.46     54.33 o 
   8   1   0        6.17       69.67     51.75 o 
   9   1   0      809.72      944.93     97.19 o 
  10   1   0      143.11      153.58     48.64 o 
  11   1   0      453.55      399.02     69.06 o 
  12   1   0       17.22        1.32     61.53 o 
   0   2   0     3299.97     3501.91     86.64 o 
   1   2   0     8055.68     7629.54     75.72 o 
   2   2   0     5808.89     5547.82     88.10 o 
   3   2   0    17970.54    18448.25    288.32 o 
   4   2   0     4590.08     4383.56    126.41 o 
   5   2   0    20145.89    19847.34    230.79 o 
   6   2   0      250.72      224.36     45.97 o 
   7   2   0     7701.49     7397.70    220.59 o 
   8   2   0       31.94       -1.44     34.40 o 
   9   2   0     1907.93     1748.77    108.83 o 
  10   2   0       13.66       -7.75     38.91 o 
  11   2   0      111.39      155.64     53.82 o 
  12   2   0       75.39      157.87     61.96 o 
   1   3   0    18857.96    19523.69    153.67 o 
   2   3   0      124.10      197.43     41.10 o 
   3   3   0     5064.14     5167.45    138.91 o 
   4   3   0    28295.75    27635.11    748.66 o 
   5   3   0     2226.82     2160.81     74.07 o 
   6   3   0    21026.66    20754.61    320.70 o 
   7   3   0      840.11      921.74     68.93 o 
   8   3   0    14274.63    14644.01    245.33 o 
   9   3   0       37.82       31.44     33.63 o 
  10   3   0     1046.06     1036.70     90.33 o 
  11   3   0      417.55      481.55    143.00 o 
  12   3   0       28.06       84.26     52.76 o 
   0   4   0      149.98      162.94     38.61 o 
   1   4   0       73.96      126.14     16.66 o 
   2   4   0      745.29      839.38     34.92 o 
   3   4   0     3215.56     3194.78     72.35 o 
   4   4   0       27.31       30.75     19.94 o 
   5   4   0     7101.61     6374.72    155.90 o 
   6   4   0      521.46      533.00     51.49 o 
   7   4   0     5350.27     5334.54    135.82 o 
   8   4   0      436.91      381.00     55.99 o 
   9   4   0      714.16      738.24     74.78 o 
  10   4   0        0.37       25.84     47.70 o 
  11   4   0       65.66       73.56     48.74 o 
   1   5   0     8945.17     9257.93    105.82 o 
   2   5   0      675.90      684.29     34.28 o 
   3   5   0    19028.93    18672.35    194.99 o 
   4   5   0     4714.90     4948.24    102.31 o 
   5   5   0      355.97      477.50     54.50 o 
   6   5   0      472.40      468.99     49.93 o 
   7   5   0        9.04       32.96     31.23 o 
   8   5   0     1356.44     1509.12     90.90 o 
   9   5   0      996.14     1041.37    115.73 o 
  10   5   0      506.25      656.33     75.96 o 
  11   5   0      650.91      678.80     85.59 o 
   0   6   0   112449.03   123428.48   1541.59 o 
   1   6   0     3168.48     3824.65     82.56 o 
   2   6   0    28347.64    27897.84    241.32 o 
   3   6   0     5633.78     5858.36    147.26 o 
   4   6   0    16788.41    17066.76    257.47 o 
   5   6   0     4662.32     4493.32    109.35 o 
   6   6   0      520.25      462.50     49.10 o 
   7   6   0     4128.02     4418.65    127.24 o 
   8   6   0      487.89      488.54     59.85 o 
   9   6   0     1880.55     1958.48    109.40 o 
  10   6   0      913.92     1083.50     92.37 o 
  11   6   0      302.89      444.29     71.77 o 
   1   7   0     8936.52     8985.27    149.99 o 
   2   7   0       29.13       21.11     16.82 o 
   3   7   0     1784.87     1809.64     61.09 o 
   4   7   0     2433.12     2344.85     75.48 o 
   5   7   0        4.03       20.21     22.50 o 
   6   7   0      163.44      155.23     34.05 o 
   7   7   0      381.45      411.54     54.09 o 
   8   7   0      192.50      211.00     44.79 o 
   9   7   0       97.71      123.93     46.52 o 
  10   7   0       44.90       29.12     49.49 o 
  11   7   0      114.01       69.73     55.65 o 
   0   8   0     3182.35     3327.48    126.17 o 
   1   8   0     4046.55     4386.23     98.38 o 
   2   8   0     6533.08     6318.33    105.83 o 
   3   8   0    21276.93    21841.67    257.58 o 
   4   8   0     1501.62     1325.80     65.64 o 
   5   8   0    13178.82    13306.87    199.04 o 
   6   8   0      599.16      615.74     57.78 o 
   7   8   0     8974.93     8580.91    180.42 o 
   8   8   0      471.81      488.90     62.99 o 
   9   8   0     1797.59     1800.41    105.72 o 
  10   8   0      174.92      178.16     54.81 o 
  11   8   0      423.53      429.41     77.32 o 
   1   9   0     5880.82     5963.36    199.13 o 
   2   9   0    21945.38    22827.88    272.52 o 
   3   9   0     2870.60     2658.99     76.79 o 
   4   9   0    26347.95    26293.64    351.74 o 
   5   9   0      618.62      701.77     56.82 o 
   6   9   0    11584.96    11266.96    331.97 o 
   7   9   0      150.10      137.55     49.89 o 
   8   9   0     4519.26     4201.71    136.96 o 
   9   9   0       23.06      -11.35     41.99 o 
  10   9   0      618.47      618.63     79.48 o 
  11   9   0      277.34      378.99     73.64 o 
   0  10   0     3783.67     3575.91    113.80 o 
   1  10   0     4869.50     4984.64    123.45 o 
   2  10   0     7061.18     6805.05    141.52 o 
   3  10   0       83.81       79.88     25.74 o 
   4  10   0      618.50      624.81     67.40 o 
   5  10   0     2889.72     2808.84    166.52 o 
   6  10   0      545.64      478.44     56.49 o 
   7  10   0      132.85      145.24     42.84 o 
   8  10   0      175.30      288.00     55.43 o 
   9  10   0       36.73       92.72     48.95 o 
  10  10   0       24.51       -6.20     44.06 o 
   1  11   0    26396.95    25172.37    308.63 o 
   2  11   0      866.31      966.36     81.85 o 
   3  11   0    13285.75    12669.67    268.77 o 
   4  11   0     4995.61     5239.94    138.84 o 
   5  11   0     1380.09     1626.00    116.13 o 
   6  11   0      786.61      791.39     68.69 o 
   7  11   0        6.21       -0.80     41.20 o 
   8  11   0     1245.60     1474.09    145.09 o 
   9  11   0     1358.21     1442.96    103.87 o 
  10  11   0      464.88      563.51     91.90 o 
   0  12   0    18482.95    17187.65    290.36 o 
   1  12   0       29.55       68.82     29.67 o 
   2  12   0    11655.46    11677.15    212.00 o 
   3  12   0     3690.17     3427.33    199.42 o 
   4  12   0     6813.47     7125.46    146.90 o 
   5  12   0     1383.18     1542.57     82.85 o 
   6  12   0      895.35      854.40     72.62 o 
   7  12   0      848.53      884.80     78.23 o 
   8  12   0      149.00      136.66     58.58 o 
   9  12   0      462.71      582.23     93.25 o 
  10  12   0      575.17      486.97     86.40 o 
   1  13   0      306.05      398.99     64.31 o 
   2  13   0      325.21      322.16     48.30 o 
   3  13   0      749.41      844.24     71.43 o 
   4  13   0     1961.07     1849.45     99.43 o 
   5  13   0      547.90      694.68     65.02 o 
   6  13   0      673.76      669.54     77.80 o 
   7  13   0      179.13       81.54     46.81 o 
   8  13   0      603.85      678.07     90.82 o 
   9  13   0        5.49        1.42     53.85 o 
  10  13   0       68.04       22.11     73.22 o 
   0  14   0     7581.44     7036.47    434.23 o 
   1  14   0      959.72     1004.87    104.29 o 
   2  14   0     6234.58     5991.66    156.60 o 
   3  14   0     5942.30     5859.06    433.77 o 
   4  14   0     2393.62     2033.47    180.75 o 
   5  14   0     8900.08     8549.68    210.81 o 
   6  14   0       22.97       50.80     45.64 o 
   7  14   0     4307.32     4120.77    167.38 o 
   8  14   0      127.24      108.35     64.68 o 
   9  14   0     1639.87     1913.57    144.75 o 
   1  15   0     3581.92     3466.20    123.41 o 
   2  15   0      972.84     1188.49    118.71 o 
   3  15   0     3111.83     2837.08    154.61 o 
   4  15   0     4270.49     4192.22    514.78 o 
   5  15   0      803.73      906.68    115.98 o 
   6  15   0     2135.39     2116.00    127.51 o 
   7  15   0        7.44       10.42     47.97 o 
   8  15   0     1336.09     1290.60    119.20 o 
   9  15   0       67.76       75.77     64.17 o 
   0  16   0     6091.50     6130.98    317.60 o 
   1  16   0      112.07      110.51     93.07 o 
   2  16   0     2831.86     2895.87    160.94 o 
   3  16   0       64.38       17.01     89.40 o 
   4  16   0     1403.18     1297.65    132.81 o 
   5  16   0      178.18      216.81     73.94 o 
   6  16   0       29.70       36.73     60.80 o 
   7  16   0      149.11      263.29     73.02 o 
   8  16   0       57.12      149.33     64.35 o 
   1  17   0    10267.68    10321.05    305.65 o 
   2  17   0      959.29     1002.43    117.62 o 
   3  17   0     4459.15     4196.09    263.02 o 
   4  17   0     1693.74     1576.88    171.90 o 
   5  17   0      827.95      705.48    112.98 o 
   6  17   0     1980.08     2159.80    175.76 o 
   7  17   0       30.13       11.13     70.23 o 
   8  17   0      559.74      767.61    129.45 o 
   0  18   0     2123.40     1822.42    216.03 o 
   1  18   0        4.86        8.48     93.76 o 
   2  18   0     2092.14     2124.32    161.58 o 
   3  18   0     1271.09     1346.44    142.00 o 
   4  18   0      249.79      131.59     73.78 o 
   5  18   0      256.86      368.91     91.54 o 
   6  18   0        7.90      -12.42     64.99 o 
   7  18   0      267.08      280.98    132.26 o 
   1  19   0      204.72      347.74    143.86 o 
   2  19   0      122.12      247.44     77.80 o 
   3  19   0       71.50       56.27     61.07 o 
   4  19   0      259.05      175.18     85.31 o 
   5  19   0       94.55       89.75     71.35 o 
   6  19   0      478.80      655.84    119.14 o 
   7  19   0        0.99       39.71     70.87 o 
   0  20   0     1826.31     1659.95    224.76 o 
   1  20   0      107.62       92.14     68.30 o 
   2  20   0     1854.13     1989.91    174.77 o 
   3  20   0     1398.30     1552.26    156.70 o 
   4  20   0      256.23      379.06    100.94 o 
   5  20   0     1740.13     1613.88    167.23 o 
   6  20   0       69.21      147.16     81.86 o 
   1  21   0      113.29      127.31     67.01 o 
   2  21   0       88.29       76.35     69.20 o 
   3  21   0      102.08       88.72     75.09 o 
   4  21   0      433.41      233.95     97.11 o 
   5  21   0        8.28      -36.96     63.67 o 
   0  22   0     1504.69     1834.60    261.30 o 
   1  22   0       43.27       46.66     81.47 o 
   2  22   0     1425.83     1387.00    162.25 o 
   3  22   0      344.89      546.78    114.49 o 
   1  23   0     2030.66     2097.85    192.14 o 
 -12   1   1       77.39       74.48     56.96 o 
 -11   1   1      790.16      882.78     91.09 o 
 -10   1   1      840.40      719.58     76.17 o 
  -9   1   1      621.28      545.27     73.77 o 
  -8   1   1     5646.76     5515.39    163.23 o 
  -7   1   1        6.09       -3.01     24.71 o 
  -6   1   1     8470.99     7952.20    147.54 o 
  -5   1   1    10413.83     9804.44    162.10 o 
  -4   1   1    10786.32    10421.84    152.86 o 
  -3   1   1    62939.01    66760.32    497.45 o 
  -2   1   1    10210.63    12161.78    105.23 o 
  -1   1   1    84677.32    91264.97    595.28 o 
   0   1   1     1541.25     1517.23     46.88 o 
   1   1   1    55148.28    64574.32    405.02 o 
   2   1   1     4515.11     4058.87     88.00 o 
   3   1   1    31393.94    30610.83    255.35 o 
   4   1   1    15863.83    16272.78    216.28 o 
   5   1   1     5079.71     4602.21    104.41 o 
   6   1   1    13153.70    12769.21    194.86 o 
   7   1   1      771.79      502.37     63.42 o 
   8   1   1     4915.80     4829.28    139.03 o 
   9   1   1      169.53      202.15     46.14 o 
  10   1   1      790.42      810.12     94.95 o 
  11   1   1      906.48      857.40     93.91 o 
  12   1   1       23.16       45.36     49.90 o 
 -12   2   1      334.17      390.07     80.09 o 
 -11   2   1      403.81      362.34     68.13 o 
 -10   2   1      741.74      703.19     93.48 o 
  -9   2   1     1043.01     1126.31     85.14 o 
  -8   2   1      621.59      574.67    114.97 o 
  -7   2   1     6069.92     5839.75    157.33 o 
  -6   2   1       22.70       56.55     25.49 o 
  -5   2   1    13475.86    13330.83    163.52 o 
  -4   2   1     6319.44     5809.75    118.57 o 
  -3   2   1      516.71      447.34     27.39 o 
  -2   2   1     3875.73     3899.85     56.66 o 
  -1   2   1     7943.38     9269.56     85.35 o 
   0   2   1    65093.47    74075.63    695.93 o 
   1   2   1      420.12      352.21     22.19 o 
   2   2   1      472.66      568.60     47.27 o 
   3   2   1     2900.17     2632.35     63.66 o 
   4   2   1     6115.10     5817.94    106.92 o 
   5   2   1     7824.15     7927.04    193.85 o 
   6   2   1      873.68     1054.89     64.67 o 
   7   2   1     5756.95     5574.34    137.57 o 
   8   2   1      649.84      699.43     67.55 o 
   9   2   1     2050.01     1874.86    104.46 o 
  10   2   1      367.63      409.03     65.06 o 
  11   2   1      198.88      272.47     76.38 o 
  12   2   1      446.29      371.52     67.21 o 
 -12   3   1        5.98       55.00     81.78 o 
 -11   3   1       11.88      -12.51     53.49 o 
 -10   3   1      147.05      130.84     86.87 o 
  -9   3   1       30.71       64.62     38.47 o 
  -8   3   1      898.62     1002.36     75.69 o 
  -7   3   1       10.05      -22.05     35.89 o 
  -6   3   1      316.78      253.26     37.13 o 
  -5   3   1      191.04      186.14     31.44 o 
  -4   3   1     3327.06     3389.46     81.25 o 
  -3   3   1     3482.86     3410.82     71.50 o 
  -2   3   1        4.07        8.84     14.27 o 
  -1   3   1     7110.54     7486.75    104.51 o 
   0   3   1      708.20      726.25     38.75 o 
   1   3   1     8546.63     8838.68    118.85 o 
   2   3   1      326.29      286.12     23.64 o 
   3   3   1     2148.83     2125.65     87.04 o 
   4   3   1     2285.62     2228.72     67.90 o 
   5   3   1     1930.51     1727.82     67.39 o 
   6   3   1        7.82       35.47     28.36 o 
   7   3   1      563.35      621.57     59.84 o 
   8   3   1       77.00       85.34     37.96 o 
   9   3   1       53.82       55.79     40.23 o 
  10   3   1        0.49        8.72     39.34 o 
  11   3   1       11.14        5.52     41.82 o 
  12   3   1        5.76      194.19     91.70 o 
 -12   4   1      417.55      404.02     90.51 o 
 -11   4   1      483.36      477.80     73.89 o 
 -10   4   1      462.95      572.82     71.86 o 
  -9   4   1     2697.28     2749.21    116.05 o 
  -8   4   1      234.49      230.98     48.32 o 
  -7   4   1     8153.35     8044.53    165.04 o 
  -6   4   1      213.18      177.48     41.51 o 
  -5   4   1    18748.11    18061.49    220.10 o 
  -4   4   1    10085.46     9981.66    143.64 o 
  -3   4   1    17277.77    17494.31    415.63 o 
  -2   4   1     8419.97     7978.82    100.53 o 
  -1   4   1     4757.94     4881.33    150.00 o 
   0   4   1    46139.23    50947.68    683.01 o 
   1   4   1     2548.52     2483.90     69.97 o 
   2   4   1      209.81      312.92     27.51 o 
   3   4   1    22270.44    22404.26    216.42 o 
   4   4   1     5763.20     5417.16    106.28 o 
   5   4   1    17201.40    16777.62    214.17 o 
   6   4   1     1194.51     1292.63    110.94 o 
   7   4   1     7626.09     7608.37    223.13 o 
   8   4   1       71.47       64.11     37.16 o 
   9   4   1     2277.20     2425.93    147.11 o 
  10   4   1      435.62      525.52     69.36 o 
  11   4   1      185.97      266.16     64.89 o 
 -11   5   1      252.75      221.09     59.99 o 
 -10   5   1      571.15      539.92     69.98 o 
  -9   5   1       64.87       20.92     38.21 o 
  -8   5   1     3517.13     3262.07    116.00 o 
  -7   5   1       26.16        9.25     29.41 o 
  -6   5   1     4965.06     4851.41    119.08 o 
  -5   5   1      384.90      296.39     35.32 o 
  -4   5   1     4745.10     4531.40    105.88 o 
  -3   5   1     3163.01     3084.67     71.45 o 
  -2   5   1      248.67      363.78     42.79 o 
  -1   5   1    15293.52    15181.07    142.35 o 
   0   5   1    10731.33    12231.63    584.99 o 
   1   5   1    24207.65    27055.42    248.04 o 
   2   5   1     3470.47     3013.28     64.91 o 
   3   5   1     8578.18     7905.89    129.10 o 
   4   5   1     6720.63     6737.38    120.45 o 
   5   5   1     1980.23     1874.72     71.74 o 
   6   5   1     9162.99     8980.13    187.91 o 
   7   5   1       36.03       73.28     33.34 o 
   8   5   1     3999.29     4038.69    277.08 o 
   9   5   1       12.51      121.22     44.69 o 
  10   5   1      481.86      465.55     76.66 o 
  11   5   1      339.93      388.11     69.26 o 
 -11   6   1       10.50      100.51     58.94 o 
 -10   6   1       77.42      155.14     51.42 o 
  -9   6   1      187.80      155.10     53.11 o 
  -8   6   1      152.99      150.33     44.34 o 
  -7   6   1      963.47      961.65     69.65 o 
  -6   6   1        2.38        3.54     26.42 o 
  -5   6   1     1075.74     1033.47     59.95 o 
  -4   6   1     3282.75     3257.57     84.63 o 
  -3   6   1     4897.74     5459.38    108.29 o 
  -2   6   1     9977.93    10195.33    126.58 o 
  -1   6   1      230.05      236.25     23.10 o 
   0   6   1    18877.82    20637.10    319.33 o 
   1   6   1      488.53      596.73     74.08 o 
   2   6   1     3931.16     3671.06     74.24 o 
   3   6   1     4508.38     4638.26     93.27 o 
   4   6   1      592.90      568.87     44.00 o 
   5   6   1      431.18      399.70     42.32 o 
   6   6   1       56.73       62.89     29.46 o 
   7   6   1      687.30      763.11     67.48 o 
   8   6   1      774.53      684.99     69.28 o 
   9   6   1      146.68      149.01     45.46 o 
  10   6   1      132.08      202.75     53.36 o 
  11   6   1       54.47       75.72     52.57 o 
 -11   7   1      943.18      978.22    113.81 o 
 -10   7   1      527.34      590.72     85.25 o 
  -9   7   1     1171.64     1173.90    109.33 o 
  -8   7   1     4031.36     3707.94    124.09 o 
  -7   7   1        2.00       53.55     33.90 o 
  -6   7   1     4613.70     4536.86    119.11 o 
  -5   7   1     3847.41     3611.37     99.00 o 
  -4   7   1    20387.56    20505.42    447.51 o 
  -3   7   1    23821.81    23740.24    236.63 o 
  -2   7   1    12117.79    13182.49    215.61 o 
  -1   7   1    50246.55    49045.69    730.06 o 
   0   7   1      445.96      521.04     32.41 o 
   1   7   1    50189.86    52940.56    442.48 o 
   2   7   1     5154.09     5293.27    120.44 o 
   3   7   1    28194.02    29699.62    278.30 o 
   4   7   1    17395.53    17269.97    212.05 o 
   5   7   1     3880.78     3724.38    101.51 o 
   6   7   1     8050.89     7863.29    161.84 o 
   7   7   1      220.28      297.82     48.69 o 
   8   7   1     5665.83     5641.87    265.96 o 
   9   7   1      951.74      944.74     85.28 o 
  10   7   1      835.55      887.15     87.40 o 
  11   7   1      608.24      841.12    118.19 o 
 -11   8   1       32.30       64.39     57.40 o 
 -10   8   1      627.61      659.30     81.23 o 
  -9   8   1      503.65      477.64     66.38 o 
  -8   8   1       54.22       95.72     40.86 o 
  -7   8   1     1461.80     1265.72     83.26 o 
  -6   8   1       92.50      175.98     37.02 o 
  -5   8   1     4395.62     4095.84    113.21 o 
  -4   8   1     3735.44     3671.59    126.78 o 
  -3   8   1     3213.61     3019.65     78.36 o 
  -2   8   1     4733.21     4086.86     84.17 o 
  -1   8   1      677.68      737.51     59.47 o 
   0   8   1    41656.95    43429.06    332.28 o 
   1   8   1      561.13      778.77     54.53 o 
   2   8   1    13408.66    14029.03    243.49 o 
   3   8   1     1661.78     1790.07     84.02 o 
   4   8   1     3583.89     3504.94     93.84 o 
   5   8   1     1928.51     1782.98     94.60 o 
   6   8   1       10.84       65.75     32.40 o 
   7   8   1     2684.65     2558.76    144.26 o 
   8   8   1      459.03      474.24     60.97 o 
   9   8   1      585.28      541.41     68.57 o 
  10   8   1      225.06      158.07     55.05 o 
  11   8   1       61.44       61.95     56.79 o 
 -11   9   1      142.74       63.91    100.22 o 
 -10   9   1      104.53      267.13     59.20 o 
  -9   9   1       77.08       25.00     39.68 o 
  -8   9   1     1637.29     1797.58    100.58 o 
  -7   9   1        0.68       30.01     38.92 o 
  -6   9   1     2124.02     2132.62     91.33 o 
  -5   9   1       54.13      133.84     40.60 o 
  -4   9   1     3325.32     3146.64     89.09 o 
  -3   9   1     1891.52     1942.97     66.92 o 
  -2   9   1      119.97      108.65     26.02 o 
  -1   9   1     1419.39     1325.39     96.79 o 
   0   9   1     3756.91     4445.66     86.11 o 
   1   9   1     1675.60     1897.03     90.37 o 
   2   9   1      398.36      301.44     37.82 o 
   3   9   1     4400.21     4463.12    100.78 o 
   4   9   1    10418.38    10464.06    167.62 o 
   5   9   1     1062.42     1087.06     66.67 o 
   6   9   1     1574.96     1663.49    113.54 o 
   7   9   1      417.22      459.69     58.88 o 
   8   9   1     2078.96     2098.35    108.39 o 
   9   9   1      111.76       14.05     40.39 o 
  10   9   1      127.75       44.93     46.42 o 
  11   9   1       25.77      -32.63     54.02 o 
 -11  10   1      177.01      261.89     96.66 o 
 -10  10   1      615.26      453.39     84.01 o 
  -9  10   1     1791.64     1717.62    108.50 o 
  -8  10   1      316.77      321.42     55.81 o 
  -7  10   1     8697.72     8883.21    188.79 o 
  -6  10   1       51.65       44.44     34.21 o 
  -5  10   1    13551.29    12535.20    265.70 o 
  -4  10   1     2999.66     2808.10     87.89 o 
  -3  10   1     5140.00     5159.09    108.53 o 
  -2  10   1     7975.19     7751.44    318.82 o 
  -1  10   1        6.63       80.07     27.87 o 
   0  10   1     8092.86     7509.95    150.10 o 
   1  10   1     1080.57     1019.47     59.15 o 
   2  10   1    13405.21    12981.21    368.14 o 
   3  10   1    29231.29    29317.59    478.08 o 
   4  10   1     4694.95     4276.21    108.44 o 
   5  10   1    14145.92    14106.87    261.32 o 
   6  10   1     1025.91     1008.70     98.58 o 
   7  10   1     6667.28     7230.45    171.92 o 
   8  10   1      569.74      507.94     65.69 o 
   9  10   1     1728.51     1537.24    138.85 o 
  10  10   1      480.34      484.60     88.04 o 
 -10  11   1       37.79       51.06     61.22 o 
  -9  11   1        0.58      -42.79     42.79 o 
  -8  11   1     1932.95     1948.80    108.61 o 
  -7  11   1        6.77      -19.18     34.91 o 
  -6  11   1     5841.68     5634.00    145.35 o 
  -5  11   1       17.16      -24.55     24.55 o 
  -4  11   1     3984.85     3679.87    102.27 o 
  -3  11   1       93.05      103.97     28.70 o 
  -2  11   1      458.48      484.80     51.16 o 
  -1  11   1      307.28      277.05     41.12 o 
   0  11   1      532.88      586.65     41.90 o 
   1  11   1     1460.77     1425.04     95.89 o 
   2  11   1     5494.07     5241.41    126.97 o 
   3  11   1      238.12      264.77     42.17 o 
   4  11   1     5644.83     5567.91    126.92 o 
   5  11   1     1187.22     1186.94     73.40 o 
   6  11   1     3926.89     3879.14    122.09 o 
   7  11   1      123.94      123.92     43.51 o 
   8  11   1      180.68      220.54     62.24 o 
   9  11   1        2.25       67.84     55.81 o 
  10  11   1       52.08      106.45     64.84 o 
 -10  12   1      221.62      360.40    109.12 o 
  -9  12   1      122.57      148.59     54.85 o 
  -8  12   1      151.08      145.76     47.77 o 
  -7  12   1      154.77      226.55     49.58 o 
  -6  12   1       97.62       47.13     35.73 o 
  -5  12   1      260.06      344.17     50.09 o 
  -4  12   1     2722.52     2775.17     92.49 o 
  -3  12   1     1607.73     1762.13     90.92 o 
  -2  12   1     9490.51     9620.59    186.67 o 
  -1  12   1       84.75      104.05     40.21 o 
   0  12   1     7538.32     7884.17    132.55 o 
   1  12   1      374.60      451.21     49.54 o 
   2  12   1     5217.88     5277.10    133.00 o 
   3  12   1      329.77      268.82     48.03 o 
   4  12   1       28.60       15.77     32.11 o 
   5  12   1       65.39       68.28     41.85 o 
   6  12   1      149.44      172.22     52.31 o 
   7  12   1     1808.91     2039.25    124.81 o 
   8  12   1       72.02      107.52     57.68 o 
   9  12   1      788.53      951.53    107.34 o 
  10  12   1      173.36      179.40    129.05 o 
 -10  13   1      605.81      765.35    130.94 o 
  -9  13   1      191.92      156.57     66.25 o 
  -8  13   1      590.96      801.18     97.08 o 
  -7  13   1       16.49      -18.06     37.60 o 
  -6  13   1     2361.09     2241.33    100.74 o 
  -5  13   1     2056.83     2115.39     92.02 o 
  -4  13   1     4424.35     4228.49    115.60 o 
  -3  13   1    12569.84    12732.66    243.69 o 
  -2  13   1     3530.49     3869.76    123.20 o 
  -1  13   1    22633.83    23177.68    313.09 o 
   0  13   1       93.80      160.32     32.32 o 
   1  13   1    16768.80    17993.50    310.43 o 
   2  13   1      569.16      561.78     83.74 o 
   3  13   1     6387.72     6854.68    457.67 o 
   4  13   1     1775.07     1872.47    137.37 o 
   5  13   1       49.64       23.47     46.79 o 
   6  13   1     1018.12     1201.52    100.22 o 
   7  13   1       92.88      133.22     52.92 o 
   8  13   1     2206.59     2083.25    138.48 o 
   9  13   1      569.86      646.28     97.20 o 
  10  13   1      659.36      830.18    110.08 o 
  -9  14   1        6.58      113.33     75.61 o 
  -8  14   1      158.60      237.59     65.35 o 
  -7  14   1       72.13      115.14     53.40 o 
  -6  14   1        0.58       68.27     44.48 o 
  -5  14   1       97.93      101.77     38.80 o 
  -4  14   1     1968.14     2008.61    108.50 o 
  -3  14   1        1.63       41.81     35.67 o 
  -2  14   1     2986.10     3124.74    115.90 o 
  -1  14   1       17.34       66.11     28.07 o 
   0  14   1     4765.95     4643.60    136.35 o 
   1  14   1     1151.31     1095.87    123.69 o 
   2  14   1     2977.86     2654.72    145.17 o 
   3  14   1        0.17       74.36     69.06 o 
   4  14   1       38.58       88.65     61.90 o 
   5  14   1      491.83      406.48     87.33 o 
   6  14   1        3.16       74.69     47.69 o 
   7  14   1       19.31       23.82     78.72 o 
   8  14   1        4.14       44.74     53.77 o 
   9  14   1      236.58      250.68     73.22 o 
  -9  15   1      175.78       45.20     76.21 o 
  -8  15   1     1754.52     1658.68    159.22 o 
  -7  15   1        5.98      -22.43     47.45 o 
  -6  15   1     3732.23     4074.24    156.51 o 
  -5  15   1      710.45      803.59    154.43 o 
  -4  15   1     4053.53     4129.95    190.35 o 
  -3  15   1     1777.86     1498.52    201.32 o 
  -2  15   1     1738.21     1793.68    152.21 o 
  -1  15   1     6695.90     7059.35    175.39 o 
   0  15   1      352.91      397.66     57.47 o 
   1  15   1     5164.81     5922.82    163.55 o 
   2  15   1     3055.30     2944.22    160.56 o 
   3  15   1     2862.09     2974.47    162.40 o 
   4  15   1     5248.96     5244.23    218.31 o 
   5  15   1     1061.84     1120.75    219.70 o 
   6  15   1     5126.87     5607.05    508.69 o 
   7  15   1       11.68      -47.14     47.14 o 
   8  15   1      868.21     1007.65    112.27 o 
   9  15   1        2.17       -0.50     56.22 o 
  -8  16   1       70.02      -20.89     62.49 o 
  -7  16   1     2422.20     2689.63    150.26 o 
  -6  16   1      135.98      164.28     74.60 o 
  -5  16   1     3861.22     3667.63    186.91 o 
  -4  16   1     1289.88     1002.37    212.69 o 
  -3  16   1     3180.72     2941.30    162.13 o 
  -2  16   1     3699.45     3532.35    222.23 o 
  -1  16   1      333.11      463.76     87.54 o 
   0  16   1     4275.85     4306.86    188.69 o 
   1  16   1      458.31      433.33     61.62 o 
   2  16   1     7338.13     7193.62    249.34 o 
   3  16   1     4060.30     3814.95    366.09 o 
   4  16   1     2677.42     2613.76    173.54 o 
   5  16   1     3867.94     4156.58    290.48 o 
   6  16   1      531.64      398.94     97.09 o 
   7  16   1     2364.19     2408.02    293.82 o 
   8  16   1       64.06       16.68     56.63 o 
  -8  17   1      171.47      466.49    231.65 o 
  -7  17   1        0.15      -28.17     58.63 o 
  -6  17   1      166.38      161.69     76.86 o 
  -5  17   1      134.52       65.47     72.18 o 
  -4  17   1      318.37      165.92     84.46 o 
  -3  17   1      249.35      232.98    152.37 o 
  -2  17   1        3.75      -13.78     68.94 o 
  -1  17   1     1083.17     1062.50    138.92 o 
   0  17   1        6.63       94.69     84.92 o 
   1  17   1      182.12      282.11     75.81 o 
   2  17   1       59.87       37.95     63.54 o 
   3  17   1        1.15       38.40     60.09 o 
   4  17   1      221.82      345.83     97.10 o 
   5  17   1        8.48       -2.94     58.73 o 
   6  17   1      133.23       95.58     68.09 o 
   7  17   1        0.71      -91.21    149.84 o 
   8  17   1       16.69      136.93     79.34 o 
  -7  18   1      660.60      580.39    116.66 o 
  -6  18   1      103.21      155.54     73.18 o 
  -5  18   1      692.43      599.98    109.91 o 
  -4  18   1     1365.72     1402.58    145.80 o 
  -3  18   1     1000.17      882.48    121.80 o 
  -2  18   1     5300.42     5356.42    229.99 o 
  -1  18   1      576.95      637.37    105.87 o 
   0  18   1     7365.55     7524.65    512.83 o 
   1  18   1       85.51       36.25     60.81 o 
   2  18   1     3625.99     3695.51    191.66 o 
   3  18   1       72.33      -44.69    101.35 o 
   4  18   1     1205.26     1138.94    283.94 o 
   5  18   1      638.02      609.84    111.68 o 
   6  18   1        3.83       80.78     70.61 o 
   7  18   1      713.31      761.04    125.37 o 
  -7  19   1        0.84      -73.46    145.36 o 
  -6  19   1      699.10      743.12    261.99 o 
  -5  19   1      676.89      608.54    110.78 o 
  -4  19   1      577.78      733.77    119.93 o 
  -3  19   1     2703.04     3089.49    266.35 o 
  -2  19   1     1163.59     1234.75    138.50 o 
  -1  19   1     7199.65     7661.92    282.01 o 
   0  19   1       14.91       14.18     95.83 o 
   1  19   1     3570.21     4204.39    210.41 o 
   2  19   1       14.64       -7.39     61.35 o 
   3  19   1     1978.62     2267.00    178.25 o 
   4  19   1      620.10      576.66    109.64 o 
   5  19   1      163.76      150.65     76.53 o 
   6  19   1      781.53      719.71    177.07 o 
  -6  20   1       28.00       60.80     67.47 o 
  -5  20   1      342.46      328.62     90.14 o 
  -4  20   1      108.46      159.35     73.02 o 
  -3  20   1       41.90      112.59     58.95 o 
  -2  20   1      602.02      498.39    101.93 o 
  -1  20   1       14.52      110.02     74.92 o 
   0  20   1      614.98      568.60    113.41 o 
   1  20   1      134.17       89.35     66.38 o 
   2  20   1       71.62      123.83     69.80 o 
   3  20   1      214.25      191.99    141.68 o 
   4  20   1        3.21      112.32     77.24 o 
   5  20   1      218.28      161.67     84.34 o 
   6  20   1       19.78      132.02     94.11 o 
  -5  21   1       99.96       23.16     73.13 o 
  -4  21   1     1643.44     2014.72    181.04 o 
  -3  21   1      328.07      358.80    113.30 o 
  -2  21   1      474.30      653.05    115.86 o 
  -1  21   1     1028.42     1093.03    176.96 o 
   0  21   1      176.17      117.63     75.42 o 
   1  21   1     1171.57     1329.36    227.52 o 
   2  21   1     1610.64     1527.17    161.93 o 
   3  21   1     1119.12      854.38    201.43 o 
   4  21   1     2604.34     2761.10    210.86 o 
   5  21   1      304.06      367.55    133.87 o 
  -3  22   1      697.02      587.50    291.63 o 
  -2  22   1      359.98      355.80    100.60 o 
  -1  22   1        4.99        0.67     71.60 o 
   0  22   1      442.27      555.99    116.84 o 
   1  22   1      489.74      339.97    100.66 o 
   2  22   1      829.08     1059.96    144.33 o 
   3  22   1     1741.28     1710.05    276.47 o 
  -1  23   1      651.88      717.50    125.27 o 
   0  23   1       50.90       24.30    105.60 o 
   1  23   1      443.58      518.43    110.80 o 
 -12   0   2      740.74      844.57    187.07 o 
 -11   0   2       67.98      125.96     69.00 o 
 -10   0   2      767.28      784.97    111.13 o 
  -9   0   2      612.00      535.69    105.37 o 
  -8   0   2        1.78      -25.76     44.50 o 
  -7   0   2     6887.06     6595.25    206.80 o 
  -6   0   2     2109.53     2228.05     89.58 o 
  -5   0   2     9786.56    10306.06    181.67 o 
  -4   0   2    87751.26    89416.52    834.46 o 
  -3   0   2   102535.50   118038.91    861.02 o 
  -2   0   2   210719.72   229268.02   1891.12 o 
  -1   0   2     6274.58     6905.68    150.30 o 
   0   0   2   159859.05   170891.03   2366.28 o 
   1   0   2      186.10      464.71     40.10 o 
   2   0   2    20057.14    21894.99    268.08 o 
   3   0   2     3281.97     3452.85    216.37 o 
   4   0   2    13964.73    14149.44    256.93 o 
   5   0   2     5537.66     5112.44    155.93 o 
   6   0   2     2260.98     2160.93    112.61 o 
   7   0   2     4181.30     4248.63    310.71 o 
   8   0   2     1926.82     2007.50    143.45 o 
   9   0   2     3826.18     3824.79    264.98 o 
  10   0   2     1609.74     1543.49    169.49 o 
  11   0   2      427.23      547.73    113.64 o 
 -12   1   2        2.82      147.83     70.04 o 
 -11   1   2      251.28      357.54     73.16 o 
 -10   1   2        1.31        6.36     39.88 o 
  -9   1   2      254.41      238.27     47.97 o 
  -8   1   2      169.16      187.98     56.22 o 
  -7   1   2       59.36       38.78     30.70 o 
  -6   1   2       15.12       38.21     19.68 o 
  -5   1   2     5643.69     5374.44     80.37 o 
  -4   1   2     7578.94     8264.52    107.54 o 
  -3   1   2    78639.85    82563.31    488.17 o 
  -2   1   2    96795.65   106279.23    747.95 o 
  -1   1   2    45558.41    49428.76    482.58 o 
   0   1   2     4641.10     4893.82     46.73 o 
   1   1   2      657.76      729.21     21.84 o 
   2   1   2     2522.95     2153.46     66.27 o 
   3   1   2     2221.36     2360.32     46.65 o 
   4   1   2       97.16      112.81     23.78 o 
   5   1   2      780.76      733.21     50.81 o 
   6   1   2     1517.96     1590.42     84.88 o 
   7   1   2     1791.98     1735.78     86.75 o 
   8   1   2      643.94      665.55     71.05 o 
   9   1   2      863.10      893.85     81.24 o 
  10   1   2      668.37      694.64     92.41 o 
  11   1   2      572.81      501.82     76.60 o 
 -12   2   2       95.12       47.51    114.10 o 
 -11   2   2      344.71      311.65     69.93 o 
 -10   2   2      716.51      590.11     71.40 o 
  -9   2   2     2150.82     2255.91    109.23 o 
  -8   2   2      473.95      511.70     61.21 o 
  -7   2   2     3010.74     3144.73    102.79 o 
  -6   2   2       10.25       32.19     24.22 o 
  -5   2   2    20117.15    20478.97    201.58 o 
  -4   2   2     3077.31     2901.55     71.98 o 
  -3   2   2       89.43      149.20     20.13 o 
  -2   2   2    15065.02    16108.55    131.41 o 
  -1   2   2      590.90      637.27     20.83 o 
   0   2   2    11089.72    12142.88    125.84 o 
   1   2   2    28121.65    31216.45    294.24 o 
   2   2   2       63.75       56.80     14.37 o 
   3   2   2    10089.46     9704.78    125.66 o 
   4   2   2     7137.10     6676.87    192.21 o 
   5   2   2    20840.47    21210.22    280.31 o 
   6   2   2     1708.22     1685.22     78.32 o 
   7   2   2     1837.96     1731.67     86.81 o 
   8   2   2      145.46      141.94     50.19 o 
   9   2   2      844.45      824.46     88.77 o 
  10   2   2      108.76       88.17     47.52 o 
  11   2   2       24.00      -32.45     46.49 o 
 -12   3   2      189.63      211.15     88.15 o 
 -11   3   2      975.69      847.86    103.90 o 
 -10   3   2     1469.00     1646.04    105.68 o 
  -9   3   2      735.11      661.76     89.50 o 
  -8   3   2    13165.45    13217.28    420.50 o 
  -7   3   2      220.22      190.96     50.35 o 
  -6   3   2    13754.53    13209.82    194.21 o 
  -5   3   2     2753.13     2934.44     72.76 o 
  -4   3   2    42030.09    43242.22    317.21 o 
  -3   3   2      788.36      700.73     33.05 o 
  -2   3   2    10267.61    10374.40    102.99 o 
  -1   3   2     1284.79     1444.50     33.24 o 
   0   3   2     2907.82     2865.73     61.48 o 
   1   3   2    77716.34    80524.12    658.29 o 
   2   3   2     3947.89     4169.16     68.31 o 
   3   3   2    13172.16    13386.41    174.25 o 
   4   3   2    36292.19    35841.39    319.50 o 
   5   3   2    10884.97    10044.99    161.17 o 
   6   3   2    23397.53    22325.88    347.71 o 
   7   3   2       19.31        3.60     27.14 o 
   8   3   2     4980.41     4537.64    146.98 o 
   9   3   2       15.24      -18.63     46.60 o 
  10   3   2      488.01      425.59     67.39 o 
  11   3   2      511.84      667.74    102.83 o 
 -12   4   2       27.28      104.32    144.44 o 
 -11   4   2       82.67      179.53     66.98 o 
 -10   4   2      406.35      379.76     63.58 o 
  -9   4   2      680.80      719.94     70.19 o 
  -8   4   2       88.86      104.54     40.54 o 
  -7   4   2     1452.65     1475.84     79.48 o 
  -6   4   2        2.51       32.16     23.89 o 
  -5   4   2     1074.80      973.24     54.78 o 
  -4   4   2     1310.90     1299.13     48.33 o 
  -3   4   2       82.35      145.07     20.69 o 
  -2   4   2      382.11      355.24     27.61 o 
  -1   4   2      615.10      521.28     24.34 o 
   0   4   2      517.41      531.56     49.62 o 
   1   4   2     4462.70     4901.80     95.40 o 
   2   4   2     4982.62     4823.61     78.99 o 
   3   4   2    10759.55     9790.50    276.14 o 
   4   4   2     2785.55     2571.84     74.02 o 
   5   4   2    20852.48    21120.47    283.38 o 
   6   4   2      959.30      938.90     63.69 o 
   7   4   2     1608.80     1517.64     84.05 o 
   8   4   2      109.21      116.82     39.68 o 
   9   4   2      150.61      110.36     41.58 o 
  10   4   2        2.26        1.70     40.11 o 
  11   4   2        4.58      -12.89     43.00 o 
 -11   5   2      420.73      535.48    109.75 o 
 -10   5   2      451.54      618.57     75.33 o 
  -9   5   2      191.21      268.51     51.42 o 
  -8   5   2      980.34     1058.24     76.92 o 
  -7   5   2       35.25       -5.60     28.79 o 
  -6   5   2     2830.73     2800.50     90.31 o 
  -5   5   2     5467.68     5109.41    110.85 o 
  -4   5   2     7623.99     7505.08    123.94 o 
  -3   5   2    14336.19    13835.97    244.40 o 
  -2   5   2     8806.14     9130.43    105.09 o 
  -1   5   2     7128.63     7162.41     83.70 o 
   0   5   2     5717.96     5245.09    204.42 o 
   1   5   2    19924.46    20590.38    338.93 o 
   2   5   2     1367.35     1485.30     47.62 o 
   3   5   2     3011.55     3114.58     92.21 o 
   4   5   2     2640.98     2542.84     75.08 o 
   5   5   2      116.35      215.26     33.94 o 
   6   5   2     2262.64     2152.65     84.40 o 
   7   5   2      601.62      591.16     58.32 o 
   8   5   2     3146.09     3340.78    118.41 o 
   9   5   2     1849.78     1775.05    105.32 o 
  10   5   2      536.55      739.76     98.41 o 
  11   5   2      527.81      539.26     75.58 o 
 -11   6   2      144.43       74.68     84.18 o 
 -10   6   2      493.36      593.86     90.45 o 
  -9   6   2      441.35      428.45     63.42 o 
  -8   6   2        2.48       83.55     38.06 o 
  -7   6   2     4062.99     3979.96    117.66 o 
  -6   6   2     1693.80     1560.35    134.84 o 
  -5   6   2     3978.80     4039.67    100.67 o 
  -4   6   2    18723.40    18040.35    258.63 o 
  -3   6   2     9196.29     9445.96    217.68 o 
  -2   6   2    25514.43    26942.19    233.56 o 
  -1   6   2     1151.88     1350.13     41.61 o 
   0   6   2    78191.02    82755.65    728.63 o 
   1   6   2    12195.02    12751.91    151.10 o 
   2   6   2    32145.62    33087.63    275.91 o 
   3   6   2    10264.95     9856.89    138.96 o 
   4   6   2     5399.91     5309.85    109.62 o 
   5   6   2     4121.41     3892.79    102.16 o 
   6   6   2      343.98      320.23     45.12 o 
   7   6   2     8238.26     7741.51    168.84 o 
   8   6   2     1058.59     1100.37     84.75 o 
   9   6   2     2395.22     2559.53    122.26 o 
  10   6   2      867.37      912.77     90.71 o 
  11   6   2      303.26      345.02     64.41 o 
 -11   7   2       12.62       74.64     63.33 o 
 -10   7   2       62.95       54.65     59.08 o 
  -9   7   2       15.70       89.97     42.66 o 
  -8   7   2      288.80      250.45     49.72 o 
  -7   7   2       66.83       71.55     36.50 o 
  -6   7   2       14.10        6.70     27.09 o 
  -5   7   2      991.88      976.65     76.04 o 
  -4   7   2      496.50      409.49     58.45 o 
  -3   7   2     4191.27     3861.64     98.42 o 
  -2   7   2     1511.43     1377.57     48.61 o 
  -1   7   2     4003.03     4151.17     74.82 o 
   0   7   2      450.62      556.62     34.96 o 
   1   7   2     3199.52     2839.85    107.37 o 
   2   7   2     2224.28     2026.43     67.65 o 
   3   7   2       40.43       61.87     22.22 o 
   4   7   2     6119.95     6028.15    120.16 o 
   5   7   2       83.90       60.65     26.95 o 
   6   7   2        0.06       50.58     31.25 o 
   7   7   2      215.94      248.51     47.48 o 
   8   7   2       23.42        1.30     33.60 o 
   9   7   2      189.26       53.06     48.30 o 
  10   7   2      149.51      200.68     75.66 o 
  11   7   2      127.25      210.84     59.85 o 
 -11   8   2      236.01      226.64    108.78 o 
 -10   8   2      233.89      183.23     68.35 o 
  -9   8   2     1870.06     2002.42    110.16 o 
  -8   8   2     1196.42     1166.93     82.79 o 
  -7   8   2     6608.89     6578.62    154.76 o 
  -6   8   2       67.74       80.70     32.43 o 
  -5   8   2     7356.21     7001.30    139.67 o 
  -4   8   2       26.16      139.35     46.75 o 
  -3   8   2     9601.89     9382.67    259.43 o 
  -2   8   2     7030.16     7501.49    122.39 o 
  -1   8   2     2943.46     3206.82     89.34 o 
   0   8   2    10314.74    10923.59    145.27 o 
   1   8   2     5925.34     6530.86    111.62 o 
   2   8   2    32435.51    33456.61    337.95 o 
   3   8   2    26955.19    28019.65    328.72 o 
   4   8   2     9192.80     8809.92    252.03 o 
   5   8   2    13468.06    12844.07    198.12 o 
   6   8   2     3720.15     3244.28    107.77 o 
   7   8   2     5305.85     5303.83    220.95 o 
   8   8   2        0.23      -32.03     32.03 o 
   9   8   2      940.56      688.22     76.93 o 
  10   8   2      118.79       76.94     48.93 o 
  11   8   2      108.83       54.50     59.33 o 
 -11   9   2      228.31      343.53     81.35 o 
 -10   9   2      565.10      560.50     91.34 o 
  -9   9   2      473.75      427.49     81.24 o 
  -8   9   2     4907.89     4875.75    147.15 o 
  -7   9   2     1069.64     1178.92     80.66 o 
  -6   9   2     8096.62     8099.21    227.62 o 
  -5   9   2       23.43       52.01     27.14 o 
  -4   9   2    11456.35    11069.05    167.91 o 
  -3   9   2     1841.56     1770.52     81.73 o 
  -2   9   2      422.34      463.77     44.78 o 
  -1   9   2    15073.84    16704.10    224.73 o 
   0   9   2    15517.92    16377.12    174.91 o 
   1   9   2    23026.45    24703.93    266.20 o 
   2   9   2    14582.58    14648.98    203.33 o 
   3   9   2     5199.26     4986.28    123.35 o 
   4   9   2    19510.74    18162.08    229.51 o 
   5   9   2     5182.57     4974.57    123.92 o 
   6   9   2     8812.60     8369.15    258.93 o 
   7   9   2      184.88      124.55     39.62 o 
   8   9   2     2881.01     2632.42    115.21 o 
   9   9   2        2.12      -32.15     35.77 o 
  10   9   2      407.17      389.91     77.94 o 
  11   9   2      265.01      264.51     69.31 o 
 -11  10   2       23.92      -68.08     96.49 o 
 -10  10   2       15.31       40.10     56.34 o 
  -9  10   2      245.52      275.98     68.24 o 
  -8  10   2       21.63       59.33     40.58 o 
  -7  10   2      194.84      229.79     49.33 o 
  -6  10   2     1263.07     1168.73     75.37 o 
  -5  10   2     1477.76     1466.53     95.17 o 
  -4  10   2     4305.87     4408.80    107.75 o 
  -3  10   2      810.76      781.57     49.73 o 
  -2  10   2     4949.99     4847.35    134.47 o 
  -1  10   2     2236.21     2539.21     87.58 o 
   0  10   2     2595.42     2643.46     67.64 o 
   1  10   2     5252.79     5069.72    108.79 o 
   2  10   2      517.85      595.12     47.66 o 
   3  10   2     2474.24     2131.11    116.99 o 
   4  10   2       39.16      144.64     31.23 o 
   5  10   2      908.95      893.60     64.55 o 
   6  10   2      135.39      211.01     75.60 o 
   7  10   2       22.66      158.70     41.30 o 
   8  10   2       44.95       60.56     57.77 o 
   9  10   2        0.20       36.79     53.80 o 
  10  10   2        3.04      -44.93     44.93 o 
 -10  11   2      262.09      333.00     78.51 o 
  -9  11   2       92.71       35.57     56.09 o 
  -8  11   2     1248.34     1337.29     94.49 o 
  -7  11   2       28.85       38.79     38.34 o 
  -6  11   2     3956.18     3818.43    120.27 o 
  -5  11   2     3507.05     3185.67    107.71 o 
  -4  11   2     4707.40     4352.11    110.34 o 
  -3  11   2    19186.03    19481.08    231.52 o 
  -2  11   2     3531.17     3662.27    168.69 o 
  -1  11   2    24768.91    25265.69    312.62 o 
   0  11   2      196.74      175.42     28.21 o 
   1  11   2    18800.93    19616.02    385.72 o 
   2  11   2      599.98      902.16    132.26 o 
   3  11   2     6182.41     6118.26    204.93 o 
   4  11   2     1595.38     1679.58     90.58 o 
   5  11   2      267.18      301.65     56.31 o 
   6  11   2     3220.48     3049.45    130.59 o 
   7  11   2      162.48      146.50     61.08 o 
   8  11   2     2236.55     2491.54    143.40 o 
   9  11   2      695.03      638.16     93.76 o 
  10  11   2      444.78      537.51     88.41 o 
 -10  12   2      241.40      455.95     89.89 o 
  -9  12   2      986.78     1058.58    110.66 o 
  -8  12   2      276.04      317.64     59.10 o 
  -7  12   2     1512.38     1710.83     99.45 o 
  -6  12   2      129.20      141.97     49.28 o 
  -5  12   2     5626.24     5145.48    131.46 o 
  -4  12   2    11919.38    11325.66    190.33 o 
  -3  12   2     2926.12     2666.97    161.97 o 
  -2  12   2     8852.44     8745.52    181.40 o 
  -1  12   2     2718.16     2732.10    100.62 o 
   0  12   2    21198.39    20820.21    266.73 o 
   1  12   2      818.93      861.41     72.92 o 
   2  12   2    10353.73    10751.06    262.18 o 
   3  12   2      224.65      323.52     69.20 o 
   4  12   2     1913.94     2307.48    203.16 o 
   5  12   2      735.87      794.58     80.86 o 
   6  12   2      120.99      114.31     69.31 o 
   7  12   2     1778.19     1741.83    121.68 o 
   8  12   2      491.97      484.83     81.17 o 
   9  12   2      900.77     1125.61    115.87 o 
  10  12   2      447.72      607.70    129.15 o 
 -10  13   2       51.93      128.22    145.47 o 
  -9  13   2      101.62       65.12    113.88 o 
  -8  13   2      256.46      321.72     72.58 o 
  -7  13   2      248.24      212.89     51.27 o 
  -6  13   2      572.25      555.40     86.08 o 
  -5  13   2       23.90       53.23     33.33 o 
  -4  13   2      718.95      679.26     57.67 o 
  -3  13   2       85.90      132.61     40.30 o 
  -2  13   2        6.42       42.32     35.47 o 
  -1  13   2      232.28      203.87     44.08 o 
   0  13   2      496.61      692.28     76.83 o 
   1  13   2      252.15      198.52     55.65 o 
   2  13   2     2385.18     2268.28    131.29 o 
   3  13   2        5.54      -36.64     36.64 o 
   4  13   2     5030.54     4830.04    389.76 o 
   5  13   2      179.16      225.85     66.00 o 
   6  13   2      686.48      711.75     85.10 o 
   7  13   2      339.59      358.10     72.21 o 
   8  13   2      246.34      317.44    105.75 o 
   9  13   2        1.13       19.41     61.29 o 
  -9  14   2     1377.21     1282.20    205.57 o 
  -8  14   2      182.56      177.67     80.22 o 
  -7  14   2     3823.20     4087.14    139.74 o 
  -6  14   2       25.56      -34.13     34.13 o 
  -5  14   2     5720.65     5509.40    251.92 o 
  -4  14   2     1959.37     2058.74    109.09 o 
  -3  14   2     2357.28     2378.02    108.58 o 
  -2  14   2     6342.89     5952.70    210.24 o 
  -1  14   2      182.27      214.64     45.28 o 
   0  14   2     7889.20     7917.49    182.26 o 
   1  14   2     1850.56     1809.76     97.46 o 
   2  14   2     7902.30     7617.47    635.32 o 
   3  14   2    10783.66    11240.20    566.61 o 
   4  14   2     1345.43     1496.52    209.02 o 
   5  14   2     8784.45     8093.32    271.20 o 
   6  14   2      531.24      545.96    105.48 o 
   7  14   2     4021.09     3741.64    163.89 o 
   8  14   2      105.64      137.16     61.75 o 
   9  14   2      706.40      848.17    110.66 o 
  -9  15   2       72.60      182.74    132.95 o 
  -8  15   2     1056.69     1257.05    146.32 o 
  -7  15   2      131.58       14.79     58.36 o 
  -6  15   2     2142.58     2379.43    125.59 o 
  -5  15   2      188.74      181.11     64.51 o 
  -4  15   2     1006.23     1052.66    107.39 o 
  -3  15   2      619.62      767.10     77.16 o 
  -2  15   2      656.59      830.55     86.56 o 
  -1  15   2     2519.47     2569.28    164.06 o 
   0  15   2      225.62      302.58     55.41 o 
   1  15   2     4754.23     4337.77    194.29 o 
   2  15   2     2195.22     2340.91    299.79 o 
   3  15   2     2237.01     2346.21    159.06 o 
   4  15   2     3647.15     3696.47    210.62 o 
   5  15   2     1122.95     1257.54    135.56 o 
   6  15   2     2384.16     2199.83    170.72 o 
   7  15   2        7.48       12.55     89.97 o 
   8  15   2      718.54      784.28    103.70 o 
   9  15   2      124.79      137.59     64.46 o 
  -8  16   2        0.39      207.75    130.53 o 
  -7  16   2       86.89       15.71     63.59 o 
  -6  16   2      362.39      368.19     87.90 o 
  -5  16   2      152.86      146.14     69.06 o 
  -4  16   2     1363.19     1475.70    139.27 o 
  -3  16   2      400.76      370.59     74.57 o 
  -2  16   2     2058.85     2024.75    111.22 o 
  -1  16   2      156.29      137.62     48.99 o 
   0  16   2     3268.97     3326.60    130.08 o 
   1  16   2       57.31      104.29     43.11 o 
   2  16   2      365.90      470.21     88.09 o 
   3  16   2       26.83      -44.66     44.66 o 
   4  16   2      548.08      724.16    109.78 o 
   5  16   2      570.54      525.71    103.66 o 
   6  16   2       97.96      132.65     78.24 o 
   7  16   2       44.28       -4.22     65.43 o 
   8  16   2        2.02      -19.48     67.82 o 
  -8  17   2      774.31      918.34    196.03 o 
  -7  17   2        0.21      -23.21     66.71 o 
  -6  17   2     2435.22     2398.09    178.03 o 
  -5  17   2      934.46      889.03    121.62 o 
  -4  17   2     2481.45     2323.31    310.48 o 
  -3  17   2     3271.17     3148.42    210.05 o 
  -2  17   2     3290.71     2939.76    279.22 o 
  -1  17   2    10987.92    10730.26    416.88 o 
   0  17   2       60.01      -21.38     71.13 o 
   1  17   2     6214.84     6865.63    256.01 o 
   2  17   2      149.29       31.86     54.50 o 
   3  17   2     3401.97     3248.54    186.45 o 
   4  17   2     1859.64     1981.28    310.13 o 
   5  17   2      150.81      221.78     80.25 o 
   6  17   2     1964.48     1975.43    176.50 o 
   7  17   2       60.28      -12.47    134.90 o 
   8  17   2      851.39     1061.36    147.78 o 
  -7  18   2      544.48      584.19    159.95 o 
  -6  18   2       35.41       58.65     68.68 o 
  -5  18   2      941.90      912.81    125.81 o 
  -4  18   2      866.77      870.69    125.39 o 
  -3  18   2     1737.49     1809.10    153.54 o 
  -2  18   2     2802.36     2857.81    176.49 o 
  -1  18   2      138.38      225.06    207.18 o 
   0  18   2     2398.68     1986.64    313.93 o 
   1  18   2        9.18       66.77     59.79 o 
   2  18   2     1784.43     1576.41    144.61 o 
   3  18   2      643.73      727.40    113.73 o 
   4  18   2       70.68      -15.74    183.51 o 
   5  18   2      220.11      252.88    103.88 o 
   6  18   2        3.26       22.13     64.85 o 
   7  18   2      290.11      501.50    109.56 o 
  -7  19   2       33.14      193.27    125.48 o 
  -6  19   2      410.58      440.02    104.34 o 
  -5  19   2       14.66       80.69     64.70 o 
  -4  19   2      392.98      405.62     97.16 o 
  -3  19   2       17.52       87.51     64.55 o 
  -2  19   2      359.04      336.53     88.54 o 
  -1  19   2      351.73      475.06     93.67 o 
   0  19   2       14.87      -20.05    112.26 o 
   1  19   2      251.86      264.44     77.45 o 
   2  19   2       97.13      142.35     93.99 o 
   3  19   2      640.41      644.80    111.42 o 
   4  19   2      532.34      750.20    124.62 o 
   5  19   2      393.45      456.35    106.60 o 
   6  19   2      421.97      420.30    109.60 o 
  -6  20   2       18.44       -6.30     67.84 o 
  -5  20   2     1330.45     1239.68    147.59 o 
  -4  20   2      339.71      361.33     91.03 o 
  -3  20   2     1037.54     1319.15    145.70 o 
  -2  20   2     2255.98     2185.87    178.21 o 
  -1  20   2        2.59       -2.88     66.21 o 
   0  20   2     1777.55     1859.78    164.93 o 
   1  20   2      252.45      363.02    160.64 o 
   2  20   2     2448.56     2610.18    293.36 o 
   3  20   2     1939.65     2092.90    236.82 o 
   4  20   2      545.24      613.38    120.47 o 
   5  20   2     1686.04     1743.09    176.80 o 
  -5  21   2       18.17      -60.90     60.90 o 
  -4  21   2       18.41       77.21     63.65 o 
  -3  21   2       57.67      102.07     74.18 o 
  -2  21   2       15.48      -82.04     82.04 o 
  -1  21   2      199.54      201.55     84.04 o 
   0  21   2      162.76      124.40     75.55 o 
   1  21   2      128.56      212.52     91.81 o 
   2  21   2      295.22      402.42    102.09 o 
   3  21   2      187.75      109.50     90.45 o 
   4  21   2      517.86      641.74    124.47 o 
  -3  22   2      566.71      449.41    107.78 o 
  -2  22   2     1326.01     1605.80    169.89 o 
  -1  22   2       54.22      153.87     79.92 o 
   0  22   2     1174.81     1361.90    184.89 o 
   1  22   2        1.05      -62.07     62.07 o 
   2  22   2     1073.83     1229.61    156.37 o 
   3  22   2      248.51      440.59    111.47 o 
  -1  23   2     2230.30     2088.05    192.85 o 
   0  23   2        1.68      100.50     73.05 o 
   1  23   2     1802.51     1969.30    187.93 o 
 -12   1   3       34.73      -50.79     61.16 o 
 -11   1   3      703.65      692.05    117.18 o 
 -10   1   3      725.21      640.79     86.84 o 
  -9   1   3      528.28      502.14     60.98 o 
  -8   1   3     3865.68     3869.84    122.46 o 
  -7   1   3      405.30      335.56     76.37 o 
  -6   1   3     4589.85     4519.80    113.74 o 
  -5   1   3     6550.09     6271.03    125.42 o 
  -4   1   3    28191.26    29279.49    257.16 o 
  -3   1   3     1883.83     1798.60     44.53 o 
  -2   1   3       47.82      120.50     19.62 o 
  -1   1   3     5998.18     6309.93     75.97 o 
   0   1   3     5561.08     5449.02     60.79 o 
   1   1   3    72371.04    74162.67    535.39 o 
   2   1   3     9060.61     9148.67    109.58 o 
   3   1   3     1756.24     1528.50     65.66 o 
   4   1   3    16311.75    16757.64    161.04 o 
   5   1   3     2499.54     2568.03     80.71 o 
   6   1   3     9271.42     8865.87    164.07 o 
   7   1   3      932.24     1045.92     73.14 o 
   8   1   3     4219.78     4205.78    151.46 o 
   9   1   3      779.01      745.27     76.77 o 
  10   1   3      770.73      858.97     87.57 o 
  11   1   3      730.05      683.00     83.02 o 
 -12   2   3      316.32      193.43     86.25 o 
 -11   2   3       85.23       95.50    126.05 o 
 -10   2   3      927.37      843.55     97.04 o 
  -9   2   3     1325.58     1490.25    108.93 o 
  -8   2   3       58.52       45.90     38.06 o 
  -7   2   3     6934.23     6979.11    149.82 o 
  -6   2   3     2092.99     2149.16     58.20 o 
  -5   2   3    21598.64    21109.55    206.39 o 
  -4   2   3     1895.62     1824.14     52.41 o 
  -3   2   3    53300.02    55916.33    358.51 o 
  -2   2   3     7538.74     7470.00    141.74 o 
  -1   2   3      760.59      840.47     24.34 o 
   0   2   3    49440.38    53379.92    646.82 o 
   1   2   3      195.07      310.67     20.05 o 
   2   2   3    19158.34    18191.98    335.25 o 
   3   2   3    14475.88    16281.07    325.70 o 
   4   2   3    12087.63    12807.02    136.71 o 
   5   2   3    13214.13    13010.04    214.83 o 
   6   2   3        1.38      -10.71     27.60 o 
   7   2   3     4279.09     4291.02    124.14 o 
   8   2   3      375.95      395.51     54.75 o 
   9   2   3     2950.25     2991.79    123.62 o 
  10   2   3      633.20      632.37     77.71 o 
  11   2   3      162.41       76.07     55.53 o 
 -12   3   3        3.72       73.82     68.08 o 
 -11   3   3       51.96       27.94     75.38 o 
 -10   3   3      142.64      308.91     70.26 o 
  -9   3   3      111.21      162.58     45.64 o 
  -8   3   3      306.82      381.32     68.02 o 
  -7   3   3      108.37      162.81     38.02 o 
  -6   3   3     1902.75     1824.14     69.23 o 
  -5   3   3      194.18      215.20     29.53 o 
  -4   3   3      337.32      353.54     29.68 o 
  -3   3   3      230.75      210.52     22.82 o 
  -2   3   3     3644.42     3656.73     57.22 o 
  -1   3   3      175.79      158.73     16.44 o 
   0   3   3       70.40       72.75     16.42 o 
   1   3   3     2221.02     2075.29     42.25 o 
   2   3   3     2823.53     2812.67     53.42 o 
   3   3   3     1217.62     1187.87     40.60 o 
   4   3   3      418.60      508.78     49.94 o 
   5   3   3     1548.75     1594.08     91.12 o 
   6   3   3       14.12      -22.08     22.08 o 
   7   3   3        0.08      -10.21     24.79 o 
   8   3   3       15.72       20.52     31.38 o 
   9   3   3        6.38       17.73     52.28 o 
  10   3   3        0.45       -2.18     39.12 o 
  11   3   3       31.24      -19.62     44.50 o 
 -12   4   3      459.64      621.05    118.15 o 
 -11   4   3      432.15      591.90    110.09 o 
 -10   4   3      828.45      837.36     99.15 o 
  -9   4   3     2284.92     2449.72    111.78 o 
  -8   4   3      444.71      409.30     54.08 o 
  -7   4   3    10626.48    10483.41    186.04 o 
  -6   4   3        9.27        3.23     21.04 o 
  -5   4   3    22866.99    23039.32    224.80 o 
  -4   4   3     7929.24     8071.07    113.73 o 
  -3   4   3    17461.44    17833.93    165.58 o 
  -2   4   3    26714.93    27660.15    306.41 o 
  -1   4   3     1262.11     1120.07     37.00 o 
   0   4   3    40074.98    42212.87    315.41 o 
   1   4   3     1398.40     1195.40     46.90 o 
   2   4   3    22827.65    21883.16    178.94 o 
   3   4   3    14145.75    14994.99    175.10 o 
   4   4   3    21624.31    22147.83    237.97 o 
   5   4   3     9958.81     9865.73    162.04 o 
   6   4   3     1194.61     1197.14     70.68 o 
   7   4   3     4921.54     4766.41    131.18 o 
   8   4   3      460.34      434.32     54.16 o 
   9   4   3     2783.74     2773.22    122.27 o 
  10   4   3      585.05      651.81     77.67 o 
  11   4   3      298.74      285.38     87.52 o 
 -11   5   3      150.16       39.38     66.09 o 
 -10   5   3      263.37      183.69     64.52 o 
  -9   5   3      364.72      383.43     57.71 o 
  -8   5   3     2301.18     2055.35     97.65 o 
  -7   5   3        0.64        9.55     32.18 o 
  -6   5   3     3069.98     2905.37     92.75 o 
  -5   5   3     1735.52     1600.31     59.54 o 
  -4   5   3    11637.49    11456.59    141.48 o 
  -3   5   3     5824.30     5985.67     90.70 o 
  -2   5   3      887.28      857.10     40.69 o 
  -1   5   3     4522.24     4695.25     66.08 o 
   0   5   3     7848.99     7528.06    107.17 o 
   1   5   3    34318.82    34865.64    339.48 o 
   2   5   3    10665.28    11261.47    140.01 o 
   3   5   3    15580.35    14959.93    174.05 o 
   4   5   3     8059.36     8101.09    134.91 o 
   5   5   3     9811.05     9846.95    163.42 o 
   6   5   3     2734.60     2548.61    110.16 o 
   7   5   3       15.76       68.78     47.57 o 
   8   5   3     1954.12     2078.77    105.85 o 
   9   5   3      308.78      298.70     55.96 o 
  10   5   3      379.67      415.42     64.85 o 
  11   5   3      308.59      432.30     71.91 o 
 -11   6   3       11.59       35.11     57.26 o 
 -10   6   3       10.70       -6.15     52.15 o 
  -9   6   3      195.62      205.88     81.26 o 
  -8   6   3       63.46       69.58     38.53 o 
  -7   6   3     3109.70     2971.58    102.42 o 
  -6   6   3        5.41       45.25     26.31 o 
  -5   6   3     4859.40     4825.03    109.64 o 
  -4   6   3      193.83      156.25     25.83 o 
  -3   6   3     4819.19     4692.31     83.70 o 
  -2   6   3     4924.70     4873.96    108.34 o 
  -1   6   3       11.71        1.93     15.89 o 
   0   6   3    12616.36    13554.47    159.85 o 
   1   6   3       33.15      114.29     28.34 o 
   2   6   3      292.28      358.54     31.31 o 
   3   6   3      634.86      772.31     43.62 o 
   4   6   3       58.36       95.14     25.04 o 
   5   6   3     3715.65     3386.66    101.47 o 
   6   6   3      723.09      785.03     63.07 o 
   7   6   3     1318.59     1257.05     80.66 o 
   8   6   3       56.11       57.38     38.62 o 
   9   6   3      236.34      192.66     50.42 o 
  10   6   3      167.73      113.29     50.75 o 
  11   6   3       15.67      -25.84     44.53 o 
 -11   7   3      565.35      735.17    103.22 o 
 -10   7   3      653.35      675.73     93.06 o 
  -9   7   3      367.45      397.36     73.08 o 
  -8   7   3     2851.22     2911.51    111.66 o 
  -7   7   3       13.28      -27.30     27.30 o 
  -6   7   3     7751.68     7396.50    149.83 o 
  -5   7   3     4499.18     4431.13    150.89 o 
  -4   7   3    13090.95    12999.61    174.35 o 
  -3   7   3    35316.04    34692.48    302.18 o 
  -2   7   3     6200.04     5650.14     94.59 o 
  -1   7   3    60353.15    63731.55    440.05 o 
   0   7   3      236.79      221.09     21.69 o 
   1   7   3    62486.29    65782.57    814.77 o 
   2   7   3     5841.89     6235.45    112.32 o 
   3   7   3    13875.09    14314.80    176.37 o 
   4   7   3    16456.90    15954.26    306.46 o 
   5   7   3     2476.54     2312.90     82.72 o 
   6   7   3     9204.75     8441.50    168.27 o 
   7   7   3      169.00      214.05     45.45 o 
   8   7   3     3680.34     3939.71    143.53 o 
   9   7   3     1142.84     1242.18     96.24 o 
  10   7   3      635.75      776.36     83.20 o 
  11   7   3      628.27      791.40     89.92 o 
 -11   8   3       51.33       42.60     63.18 o 
 -10   8   3      301.50      350.25     79.01 o 
  -9   8   3      339.16      318.21     66.77 o 
  -8   8   3      104.56      171.48     44.40 o 
  -7   8   3     1681.55     1588.42    103.46 o 
  -6   8   3       75.73       70.94     42.47 o 
  -5   8   3     3175.02     2872.31     89.26 o 
  -4   8   3     5577.66     5519.73    112.52 o 
  -3   8   3     3068.99     3027.54     91.68 o 
  -2   8   3    25539.20    27353.34    468.74 o 
  -1   8   3      234.71      188.24     32.07 o 
   0   8   3    16374.98    17513.87    169.99 o 
   1   8   3      725.19      815.74     65.24 o 
   2   8   3    14980.45    15222.53    196.68 o 
   3   8   3     3249.71     3430.54    137.23 o 
   4   8   3     1819.94     1968.24     72.75 o 
   5   8   3     1921.93     1781.41     77.72 o 
   6   8   3        3.29       43.76     30.31 o 
   7   8   3     1402.83     1559.34     92.88 o 
   8   8   3      284.08      307.71     55.10 o 
   9   8   3      700.30      768.94     79.72 o 
  10   8   3      257.36      288.05     74.39 o 
  11   8   3       78.30       93.89     62.00 o 
 -11   9   3       71.27      -16.69     60.75 o 
 -10   9   3      266.56      283.51     75.06 o 
  -9   9   3       25.52       24.55     51.46 o 
  -8   9   3      919.49     1048.12     82.40 o 
  -7   9   3      130.33      180.98     42.70 o 
  -6   9   3     1547.59     1508.06    107.31 o 
  -5   9   3      504.42      489.10     47.92 o 
  -4   9   3      328.87      336.07     39.15 o 
  -3   9   3       10.92       20.03     19.84 o 
  -2   9   3       10.08        1.71     16.55 o 
  -1   9   3     7002.35     6502.87    135.69 o 
   0   9   3      350.87      354.22     27.46 o 
   1   9   3    10209.14    10011.96    182.68 o 
   2   9   3     3117.79     3116.97    149.12 o 
   3   9   3     6758.74     6483.41    214.53 o 
   4   9   3     4934.05     5222.63    117.28 o 
   5   9   3     2070.17     2204.92     85.85 o 
   6   9   3     1262.42     1165.14     85.28 o 
   7   9   3      178.15      262.70     51.14 o 
   8   9   3     1001.14      923.13     99.49 o 
   9   9   3       70.47       34.00     56.28 o 
  10   9   3        3.38      -29.73     53.01 o 
 -11  10   3      337.51      467.44    167.07 o 
 -10  10   3      636.77      543.12     89.76 o 
  -9  10   3     3019.92     3380.42    163.40 o 
  -8  10   3      545.99      484.15     76.68 o 
  -7  10   3     5262.03     5502.79    240.52 o 
  -6  10   3       19.24       -4.25     30.80 o 
  -5  10   3     5194.57     5233.07    153.71 o 
  -4  10   3     3562.89     3556.60     96.11 o 
  -3  10   3     3007.31     2623.92    141.37 o 
  -2  10   3     8807.78     8762.27    176.70 o 
  -1  10   3      234.15      196.82     37.01 o 
   0  10   3    20289.17    20249.25    204.42 o 
   1  10   3     5432.31     5219.77    125.07 o 
   2  10   3    21247.41    19599.06    246.36 o 
   3  10   3    17225.12    17334.38    303.17 o 
   4  10   3     8578.55     8236.35    227.30 o 
   5  10   3     9890.56     9971.08    220.20 o 
   6  10   3     1029.83     1168.36     94.95 o 
   7  10   3     3765.53     3776.37    151.25 o 
   8  10   3      223.22      229.23     74.02 o 
   9  10   3      856.87      930.11    103.40 o 
  10  10   3      357.12      339.61     78.13 o 
 -10  11   3      433.18      473.77     90.10 o 
  -9  11   3      318.02      456.00     83.64 o 
  -8  11   3     1722.74     1740.96    122.90 o 
  -7  11   3      294.41      289.11     51.75 o 
  -6  11   3     2009.05     2176.53    163.88 o 
  -5  11   3        9.09        0.21     25.86 o 
  -4  11   3      510.08      622.84     51.70 o 
  -3  11   3      370.73      383.02     40.19 o 
  -2  11   3      490.22      520.61     54.66 o 
  -1  11   3     1686.52     1669.88     78.73 o 
   0  11   3     2087.49     1939.42     60.58 o 
   1  11   3     7480.20     7405.23    206.26 o 
   2  11   3     3754.50     4148.46    161.51 o 
   3  11   3     2807.88     2537.31    131.42 o 
   4  11   3     2001.90     1974.34    134.59 o 
   5  11   3      513.38      606.87     73.30 o 
   6  11   3     1863.27     1936.91    117.21 o 
   7  11   3       67.56       71.10     48.57 o 
   8  11   3      255.79      278.46     69.53 o 
   9  11   3        0.86        6.63     66.15 o 
  10  11   3       28.02      -52.68     55.79 o 
 -10  12   3        4.53       44.45     58.08 o 
  -9  12   3       69.13      152.00     66.60 o 
  -8  12   3       16.67       84.26     53.07 o 
  -7  12   3     1411.01     1352.97     89.11 o 
  -6  12   3      946.95      893.70     72.62 o 
  -5  12   3     2660.40     2555.71     95.05 o 
  -4  12   3     2808.54     2417.26     85.98 o 
  -3  12   3     4838.98     4633.66    123.48 o 
  -2  12   3     5726.36     5587.96    233.40 o 
  -1  12   3     1577.54     1558.51    125.27 o 
   0  12   3     7473.40     7718.05    188.45 o 
   1  12   3     2637.41     2425.10    203.39 o 
   2  12   3      211.36      145.15     52.49 o 
   3  12   3      264.83      287.35     66.14 o 
   4  12   3       91.95       48.34     49.47 o 
   5  12   3     1439.10     1453.83    130.68 o 
   6  12   3      159.92      184.77     55.82 o 
   7  12   3     2557.91     2392.14    254.59 o 
   8  12   3      116.96      101.73     56.48 o 
   9  12   3      889.63     1041.97    113.90 o 
  10  12   3      158.90      110.85     65.62 o 
 -10  13   3      254.15      399.16     84.86 o 
  -9  13   3      107.46       99.82     66.10 o 
  -8  13   3     1040.28      899.42    102.81 o 
  -7  13   3        0.59      -13.46     37.29 o 
  -6  13   3     5303.35     5370.72    229.34 o 
  -5  13   3     4336.01     4213.22    122.26 o 
  -4  13   3     5248.31     5120.19    152.92 o 
  -3  13   3     9571.36     9941.59    208.02 o 
  -2  13   3     6021.80     5869.08    272.12 o 
  -1  13   3    14220.91    14602.58    247.76 o 
   0  13   3     1395.93     1583.71     87.96 o 
   1  13   3     6524.57     6494.00    181.44 o 
   2  13   3      758.62      789.39     95.85 o 
   3  13   3       59.71       54.61     88.02 o 
   4  13   3     2294.03     2566.16    202.01 o 
   5  13   3     1309.59     1322.33    191.55 o 
   6  13   3     5838.42     5928.01    242.80 o 
   7  13   3       82.11      193.36     61.96 o 
   8  13   3     2560.64     2695.25    158.73 o 
   9  13   3      551.94      512.62     91.60 o 
  -9  14   3       10.87       67.26     93.65 o 
  -8  14   3       17.40       71.94     55.66 o 
  -7  14   3        5.11       36.97     48.79 o 
  -6  14   3        3.93       25.21     36.74 o 
  -5  14   3      208.91      169.99     50.68 o 
  -4  14   3     1459.29     1598.78    100.59 o 
  -3  14   3       65.74       44.73     38.78 o 
  -2  14   3      747.95      875.88     98.08 o 
  -1  14   3      752.49      671.53    127.07 o 
   0  14   3      868.20      992.55     79.22 o 
   1  14   3      579.54      834.41     89.60 o 
   2  14   3      308.58      408.44     77.87 o 
   3  14   3       60.37      128.42     63.83 o 
   4  14   3     1018.47     1061.67    118.43 o 
   5  14   3       27.67       56.56     55.58 o 
   6  14   3       13.43       33.62     74.23 o 
   7  14   3     1212.01     1235.15    146.41 o 
   8  14   3      272.72      285.42     73.14 o 
   9  14   3      213.18      327.02     91.00 o 
  -9  15   3       86.83     -105.48    105.48 o 
  -8  15   3     1147.32     1263.98    222.92 o 
  -7  15   3       31.54       12.41     96.98 o 
  -6  15   3     2266.12     2103.08    127.37 o 
  -5  15   3      260.78      349.35     63.92 o 
  -4  15   3     1269.81     1117.35     95.93 o 
  -3  15   3      981.92      973.85     83.42 o 
  -2  15   3       46.21      112.56     43.23 o 
  -1  15   3     6345.62     5957.11    201.59 o 
   0  15   3     1280.35     1397.30    119.16 o 
   1  15   3     4428.93     4289.84    145.98 o 
   2  15   3     2258.21     2159.82    176.73 o 
   3  15   3     5674.24     5612.55    221.78 o 
   4  15   3     5139.46     4671.13    211.75 o 
   5  15   3      555.72      546.00     99.63 o 
   6  15   3     1089.62     1134.78    139.84 o 
   7  15   3        0.90       30.21     70.07 o 
   8  15   3      417.97      337.54    200.86 o 
  -8  16   3      131.73       17.70    105.71 o 
  -7  16   3     1634.47     1883.10    248.66 o 
  -6  16   3       53.01       48.43     60.50 o 
  -5  16   3     2952.29     2872.18    185.23 o 
  -4  16   3      489.73      451.43     68.82 o 
  -3  16   3     1200.49     1088.05     91.24 o 
  -2  16   3     2919.88     2702.70    122.45 o 
  -1  16   3       88.06      132.99     46.23 o 
   0  16   3     5821.90     5924.10    173.81 o 
   1  16   3      845.24      719.91     77.74 o 
   2  16   3     6665.90     6746.19    244.91 o 
   3  16   3     5021.39     4876.82    214.98 o 
   4  16   3     2415.45     1976.06    159.86 o 
   5  16   3     4455.53     4831.44    227.21 o 
   6  16   3      140.81      261.58    171.79 o 
   7  16   3     1063.28     1155.76    179.25 o 
   8  16   3       13.88        2.89     70.06 o 
  -8  17   3      101.34      194.88    128.01 o 
  -7  17   3       73.69      192.35    116.06 o 
  -6  17   3      268.03      246.24    125.82 o 
  -5  17   3       83.61       44.98     61.86 o 
  -4  17   3        0.06       26.35     51.95 o 
  -3  17   3      239.36      295.07     78.72 o 
  -2  17   3       26.22      -39.03     39.03 o 
  -1  17   3       31.50        1.33     39.50 o 
   0  17   3       29.74      -40.73    101.14 o 
   1  17   3      472.32      369.64     63.20 o 
   2  17   3       63.31      132.77     62.77 o 
   3  17   3      255.31      274.68     83.02 o 
   4  17   3      344.03      405.75     96.41 o 
   5  17   3       88.84      185.53     76.92 o 
   6  17   3       47.73      -32.21    126.74 o 
   7  17   3       40.55       21.78     72.51 o 
  -7  18   3      653.07      751.26    184.77 o 
  -6  18   3      158.51      171.67    106.86 o 
  -5  18   3     1959.49     2093.53    170.31 o 
  -4  18   3     1578.84     1587.57    150.37 o 
  -3  18   3     3041.92     3138.50    301.29 o 
  -2  18   3     4229.75     4340.82    207.67 o 
  -1  18   3      874.89      869.51    113.87 o 
   0  18   3     4119.93     4026.25    279.91 o 
   1  18   3      172.56      286.85     58.52 o 
   2  18   3     2606.61     2499.91    132.32 o 
   3  18   3      410.83      431.36     95.67 o 
   4  18   3      554.50      357.30     91.38 o 
   5  18   3     1140.70     1173.64    222.34 o 
   6  18   3       30.79      142.97     85.62 o 
   7  18   3     1062.21     1062.17    156.32 o 
  -6  19   3     1071.47     1288.34    220.39 o 
  -5  19   3      975.88     1097.67    229.81 o 
  -4  19   3     1802.35     1701.22    159.68 o 
  -3  19   3     3021.36     3115.16    279.80 o 
  -2  19   3     2296.76     2154.61    166.95 o 
  -1  19   3     4842.38     4864.45    336.22 o 
   0  19   3      262.72      284.07     81.33 o 
   1  19   3     2089.22     1953.54    250.15 o 
   2  19   3        2.71      -29.67     54.86 o 
   3  19   3     1035.55     1082.88    189.71 o 
   4  19   3     1230.18     1198.19    147.02 o 
   5  19   3        1.37      -57.69     57.69 o 
   6  19   3     1193.61     1395.80    167.85 o 
  -6  20   3      105.25       17.47    106.86 o 
  -5  20   3       33.81       61.54     70.62 o 
  -4  20   3      246.58      121.12     73.77 o 
  -3  20   3       52.81       40.91     63.28 o 
  -2  20   3      194.86      228.87     86.56 o 
  -1  20   3       41.92      100.87     73.05 o 
   0  20   3       30.89       52.63    107.09 o 
   1  20   3      479.23      631.11    111.96 o 
   2  20   3      129.87      106.38     68.79 o 
   3  20   3      126.55      247.58     85.69 o 
   4  20   3      223.75      384.96    107.54 o 
   5  20   3       22.99       44.20     71.79 o 
  -5  21   3       33.52       69.17     91.47 o 
  -4  21   3      516.03      559.52    113.07 o 
  -3  21   3      227.03      272.38    100.66 o 
  -2  21   3       56.67       97.09     75.98 o 
  -1  21   3     2157.65     2145.51    186.86 o 
   0  21   3      696.74      854.41    189.02 o 
   1  21   3     2215.91     2359.26    190.04 o 
   2  21   3     1360.84     1296.67    158.51 o 
   3  21   3     1914.15     1823.82    181.43 o 
   4  21   3     1511.92     1928.03    185.46 o 
  -3  22   3       80.57       64.33     75.18 o 
  -2  22   3      827.35     1022.53    137.88 o 
  -1  22   3      186.35      266.98     96.72 o 
   0  22   3     1183.90     1023.66    142.01 o 
   1  22   3      625.87      492.13    125.36 o 
   2  22   3     1525.09     1483.67    225.45 o 
   3  22   3      808.57     1148.03    330.47 o 
 -12   0   4      196.08      534.78    146.85 o 
 -11   0   4       25.43       39.99     92.39 o 
 -10   0   4      761.00     1093.91    196.72 o 
  -9   0   4     1516.27     1578.82    208.44 o 
  -8   0   4      604.03      644.86    117.32 o 
  -7   0   4    12429.33    12828.48    301.98 o 
  -6   0   4     1961.85     1899.76     84.87 o 
  -5   0   4    47736.40    51659.58    489.15 o 
  -4   0   4    42354.97    42240.25    398.22 o 
  -3   0   4    27575.34    28907.68    328.49 o 
  -2   0   4    29801.70    29122.34    301.48 o 
  -1   0   4      204.52      224.76     42.75 o 
   0   0   4    11310.79    13354.20    218.21 o 
   1   0   4     3253.18     2971.49    115.37 o 
   2   0   4      672.15      745.91     50.85 o 
   3   0   4     9996.21     9432.32    182.62 o 
   4   0   4     2869.61     2743.21    129.16 o 
   5   0   4    15646.78    16065.90    470.89 o 
   6   0   4     2614.47     2387.80    125.55 o 
   7   0   4     9411.19     8854.16    253.56 o 
   8   0   4     1028.68     1315.03    153.40 o 
   9   0   4     5372.62     5404.54    229.80 o 
  10   0   4     2121.24     1930.78    171.38 o 
  11   0   4      211.94      144.94    185.69 o 
 -12   1   4        0.20      -12.88     60.88 o 
 -11   1   4       26.26      182.78     70.44 o 
 -10   1   4      103.43       17.56     63.25 o 
  -9   1   4      204.68      158.00     64.81 o 
  -8   1   4      266.56      284.47     48.67 o 
  -7   1   4     1359.44     1412.41     78.08 o 
  -6   1   4     6462.14     6336.61    101.77 o 
  -5   1   4     4276.26     4217.45     88.08 o 
  -4   1   4    41297.52    43510.96    361.72 o 
  -3   1   4    32171.64    32367.00    233.57 o 
  -2   1   4     5017.64     5258.65     78.52 o 
  -1   1   4      710.98      619.82     30.29 o 
   0   1   4     9519.49     9473.36     94.29 o 
   1   1   4     9980.95    10606.78    165.30 o 
   2   1   4      767.64      744.00     35.16 o 
   3   1   4      129.64      111.48     22.40 o 
   4   1   4     2703.02     2675.02     62.97 o 
   5   1   4     1598.42     1605.62     52.37 o 
   6   1   4     4663.98     4659.46    119.85 o 
   7   1   4      520.60      473.20     53.36 o 
   8   1   4     2759.37     2843.59    150.94 o 
   9   1   4     1148.61      967.96     85.00 o 
  10   1   4      654.16      714.37     80.71 o 
  11   1   4      206.44      268.97     63.49 o 
 -12   2   4      233.95      284.48     88.34 o 
 -11   2   4      207.90      363.31     92.34 o 
 -10   2   4      544.84      654.73    117.53 o 
  -9   2   4     1798.01     1834.23    119.55 o 
  -8   2   4     1366.36     1398.85    128.59 o 
  -7   2   4     3125.34     3094.70    100.56 o 
  -6   2   4     1276.82     1391.71    100.91 o 
  -5   2   4     2032.36     2096.48     61.22 o 
  -4   2   4      232.62      219.26     25.63 o 
  -3   2   4     9479.59     9929.99    150.81 o 
  -2   2   4    14156.88    14135.62    148.11 o 
  -1   2   4     7278.39     7786.77     80.09 o 
   0   2   4     3198.20     3386.15     50.38 o 
   1   2   4    24433.98    24619.53    248.77 o 
   2   2   4    10736.83    11240.42    117.15 o 
   3   2   4     9986.27     9398.58    113.72 o 
   4   2   4    15196.48    14122.17    153.21 o 
   5   2   4     6324.71     6394.95    108.10 o 
   6   2   4     1831.84     1688.99    161.39 o 
   7   2   4      770.38      790.02     65.98 o 
   8   2   4        5.31       53.66     42.23 o 
   9   2   4      268.30      212.37     53.76 o 
  10   2   4      150.19      217.42     78.75 o 
  11   2   4      130.21      162.12     56.72 o 
 -12   3   4      125.88      353.86     90.62 o 
 -11   3   4      982.30      791.33    125.75 o 
 -10   3   4     1640.73     1714.64    174.31 o 
  -9   3   4      604.82      410.53     70.83 o 
  -8   3   4     8647.33     8940.07    182.06 o 
  -7   3   4      494.25      545.03     59.35 o 
  -6   3   4     9585.68     9122.87    161.45 o 
  -5   3   4       10.04       29.16     25.20 o 
  -4   3   4    15122.88    14839.71    155.72 o 
  -3   3   4    10104.91     9771.38    196.54 o 
  -2   3   4     2955.05     3029.60     62.26 o 
  -1   3   4    17991.30    17889.26    141.54 o 
   0   3   4      685.84      621.51     25.89 o 
   1   3   4   110090.89   115178.18    852.47 o 
   2   3   4    27984.01    27902.70    238.37 o 
   3   3   4    38846.46    37840.52    281.49 o 
   4   3   4    26214.20    28262.79    242.24 o 
   5   3   4    11627.54    11347.00    144.41 o 
   6   3   4     5494.99     5144.12    130.03 o 
   7   3   4      152.36      172.99     39.42 o 
   8   3   4     4316.16     4006.66    131.12 o 
   9   3   4      245.21      341.34     57.31 o 
  10   3   4      388.46      326.83     86.18 o 
  11   3   4      546.97      831.50     92.05 o 
 -11   4   4      146.07      129.41    106.17 o 
 -10   4   4      279.85      398.00     96.04 o 
  -9   4   4      277.16      432.78     72.30 o 
  -8   4   4      111.90      170.55     42.46 o 
  -7   4   4      803.20      866.42     67.83 o 
  -6   4   4       37.23       33.29     23.43 o 
  -5   4   4       20.79       50.01     21.28 o 
  -4   4   4     1420.18     1399.84     48.53 o 
  -3   4   4      392.87      392.22     26.90 o 
  -2   4   4     8973.31     9124.71    111.29 o 
  -1   4   4      515.37      500.59     25.22 o 
   0   4   4     3545.78     3910.08     74.50 o 
   1   4   4    10216.73    10346.21    153.97 o 
   2   4   4    37850.04    40145.09    602.28 o 
   3   4   4    20090.29    20655.89    189.39 o 
   4   4   4     2096.25     1933.24     57.27 o 
   5   4   4       68.98       69.95     26.91 o 
   6   4   4     1071.85     1113.11     69.57 o 
   7   4   4       74.60       78.16     33.02 o 
   8   4   4        3.75       64.86     37.67 o 
   9   4   4        2.84       16.19     33.15 o 
  10   4   4       13.61       64.93     44.31 o 
  11   4   4        1.67       43.89     47.32 o 
 -11   5   4      149.12      221.47     82.10 o 
 -10   5   4      459.51      370.34    116.40 o 
  -9   5   4       79.03        1.17     74.64 o 
  -8   5   4     1613.41     1659.89    110.41 o 
  -7   5   4       12.97       21.49     29.60 o 
  -6   5   4     5067.61     4962.32    199.55 o 
  -5   5   4     1894.51     1866.81     62.17 o 
  -4   5   4    11714.64    11239.70    155.28 o 
  -3   5   4     6963.60     6362.74     93.48 o 
  -2   5   4    17131.87    17577.32    158.66 o 
  -1   5   4    11654.03    11291.95    277.34 o 
   0   5   4    10914.62    11086.50    168.81 o 
   1   5   4    11257.16    11842.80    174.60 o 
   2   5   4      250.05      271.88     24.73 o 
   3   5   4      102.79      186.88     34.05 o 
   4   5   4     4147.74     3794.67     89.06 o 
   5   5   4      185.42      256.75     37.69 o 
   6   5   4     9294.86     9464.28    305.46 o 
   7   5   4      702.56      600.59     61.13 o 
   8   5   4     3458.26     3701.93    126.46 o 
   9   5   4      912.65      677.31     73.96 o 
  10   5   4      969.31     1120.27     98.45 o 
  11   5   4      313.15      305.77     66.31 o 
 -11   6   4      137.63      117.55     81.99 o 
 -10   6   4      199.29      265.66     63.84 o 
  -9   6   4     1002.10     1020.98    101.59 o 
  -8   6   4       70.08       57.58     45.35 o 
  -7   6   4     7379.10     7638.95    160.52 o 
  -6   6   4     2926.25     2827.37    107.96 o 
  -5   6   4     6127.98     5537.46    106.36 o 
  -4   6   4    12946.47    12302.62    151.69 o 
  -3   6   4    36236.04    36250.91    280.43 o 
  -2   6   4    36869.11    38296.07    731.30 o 
  -1   6   4     2050.00     1965.69     57.63 o 
   0   6   4    35179.92    36170.72    309.69 o 
   1   6   4      512.55      587.52     46.79 o 
   2   6   4    12343.96    12280.64    152.02 o 
   3   6   4     4966.95     4379.40    101.46 o 
   4   6   4     2777.77     2799.01    115.14 o 
   5   6   4     7515.58     7252.83    353.14 o 
   6   6   4      603.14      681.44     59.53 o 
   7   6   4     7789.79     7651.57    169.43 o 
   8   6   4     1522.54     1374.54     94.04 o 
   9   6   4     2749.81     2822.06    127.96 o 
  10   6   4      518.40      453.77     68.55 o 
  11   6   4      392.55      440.78     72.44 o 
 -11   7   4       36.20       24.84     77.51 o 
 -10   7   4       25.28       14.40     55.18 o 
  -9   7   4       29.46        0.90     47.10 o 
  -8   7   4        1.17       25.71     40.56 o 
  -7   7   4     2151.45     2119.56    147.01 o 
  -6   7   4        3.90      -25.40     28.53 o 
  -5   7   4     2826.03     2654.88    100.42 o 
  -4   7   4     2838.21     2866.00     82.02 o 
  -3   7   4     4825.17     4823.97     87.76 o 
  -2   7   4     3464.35     3474.15     86.29 o 
  -1   7   4      659.46      737.36     46.41 o 
   0   7   4       33.78       51.32     39.47 o 
   1   7   4     1145.34     1026.64     63.63 o 
   2   7   4      286.01      382.74     33.17 o 
   3   7   4      237.96      192.88     29.73 o 
   4   7   4      151.51      107.93     27.77 o 
   5   7   4      423.01      356.97     43.14 o 
   6   7   4      589.95      565.10     56.83 o 
   7   7   4      170.48      244.21     46.77 o 
   8   7   4      204.32      244.60     49.17 o 
   9   7   4      123.97      121.79     48.06 o 
  10   7   4      183.92      169.15     80.66 o 
  11   7   4        4.43        2.12     54.58 o 
 -11   8   4      268.57      340.20    149.03 o 
 -10   8   4      489.22      657.25    139.53 o 
  -9   8   4     1149.73     1451.73    118.13 o 
  -8   8   4     1149.96      919.02     95.21 o 
  -7   8   4     4346.31     4351.83    126.14 o 
  -6   8   4       12.17       55.87     37.18 o 
  -5   8   4     2422.79     2170.58     78.02 o 
  -4   8   4     1780.86     1926.17     68.27 o 
  -3   8   4      138.86      133.01     24.91 o 
  -2   8   4    26719.71    28201.34    520.09 o 
  -1   8   4     2006.40     1866.13     73.79 o 
   0   8   4    41147.15    44553.26    382.40 o 
   1   8   4    10842.63    10092.03    215.33 o 
   2   8   4    32314.13    31810.36    309.27 o 
   3   8   4    13026.63    12763.11    266.95 o 
   4   8   4    12603.92    11689.17    219.46 o 
   5   8   4     8086.22     8211.17    172.62 o 
   6   8   4     1452.15     1404.11     80.17 o 
   7   8   4     1686.54     1794.71     96.20 o 
   8   8   4       70.61      122.31     59.63 o 
   9   8   4      370.54      307.08     73.31 o 
  10   8   4      476.17      434.99     81.36 o 
 -11   9   4      568.57      462.74    107.58 o 
 -10   9   4      620.84      986.68    114.88 o 
  -9   9   4      990.60     1011.51    130.62 o 
  -8   9   4     2935.49     3226.08    154.53 o 
  -7   9   4      833.89      931.43     93.06 o 
  -6   9   4     4526.87     4421.08    120.68 o 
  -5   9   4      692.18      628.01     52.61 o 
  -4   9   4     2900.21     2716.37    110.73 o 
  -3   9   4    11168.40    11391.64    199.22 o 
  -2   9   4      248.95      276.40     33.25 o 
  -1   9   4    19670.64    19816.01    256.96 o 
   0   9   4     3704.29     3353.89    214.24 o 
   1   9   4    37103.38    37768.37    736.55 o 
   2   9   4     4863.41     4344.92     88.57 o 
   3   9   4    13774.94    13188.57    195.82 o 
   4   9   4     6038.40     5840.21    158.43 o 
   5   9   4     6015.00     5506.86    163.68 o 
   6   9   4     3052.40     2859.64    127.55 o 
   7   9   4       29.89      -38.66     38.66 o 
   8   9   4     1792.42     1766.63    126.13 o 
   9   9   4      210.80      350.06     75.28 o 
  10   9   4      163.90       36.31     59.48 o 
 -10  10   4      233.01      297.31     76.46 o 
  -9  10   4       36.19        4.58     58.12 o 
  -8  10   4       43.39      -10.15     45.80 o 
  -7  10   4      249.60      297.40     62.11 o 
  -6  10   4     2045.51     1888.79     85.50 o 
  -5  10   4        2.42       39.34     25.98 o 
  -4  10   4      335.44      357.99     40.75 o 
  -3  10   4     2518.79     2559.20     76.28 o 
  -2  10   4     1104.55     1104.05     50.80 o 
  -1  10   4      131.47      130.90     32.96 o 
   0  10   4     1341.43     1427.16     98.59 o 
   1  10   4     4693.23     4475.04    264.40 o 
   2  10   4      521.50      555.40     98.71 o 
   3  10   4      392.03      406.28    116.52 o 
   4  10   4      561.74      593.75     87.82 o 
   5  10   4       17.84       35.06     37.53 o 
   6  10   4      501.38      433.78     71.08 o 
   7  10   4       46.35       52.82     46.48 o 
   8  10   4       73.47       91.58     53.50 o 
   9  10   4       40.17       96.60     55.33 o 
  10  10   4        9.79      -18.68     60.87 o 
 -10  11   4      483.61      576.88     94.85 o 
  -9  11   4       48.39      124.59     65.13 o 
  -8  11   4     1556.08     1516.82    220.72 o 
  -7  11   4       99.65       79.99     48.55 o 
  -6  11   4     9736.60     9577.96    185.14 o 
  -5  11   4     4737.21     4556.28    118.24 o 
  -4  11   4     7749.49     8364.21    254.88 o 
  -3  11   4     6780.05     6411.59    124.46 o 
  -2  11   4    10156.68    10246.20    151.49 o 
  -1  11   4    15331.50    15805.98    244.63 o 
   0  11   4     3729.05     3646.30    115.07 o 
   1  11   4     6747.67     7135.62    204.02 o 
   2  11   4       73.13       83.59     48.38 o 
   3  11   4     1866.58     2014.42    129.60 o 
   4  11   4     2505.16     2601.27    142.82 o 
   5  11   4      194.61      185.40    110.77 o 
   6  11   4     4793.02     4693.05    166.49 o 
   7  11   4       67.16       37.39     45.59 o 
   8  11   4     2594.37     2404.41    147.14 o 
   9  11   4      532.82      589.81     92.58 o 
  10  11   4      650.40      710.90    103.91 o 
 -10  12   4      123.19       50.20     62.35 o 
  -9  12   4      501.07      599.71     88.62 o 
  -8  12   4       29.26       55.69     55.41 o 
  -7  12   4     2216.33     2409.77    130.31 o 
  -6  12   4      538.65      519.43     60.27 o 
  -5  12   4     5063.65     4681.83    124.03 o 
  -4  12   4     5729.58     5637.08    127.78 o 
  -3  12   4     5088.15     4973.38    143.13 o 
  -2  12   4     6635.34     6339.24    168.12 o 
  -1  12   4     6196.35     6389.80    156.05 o 
   0  12   4    12269.56    13002.38    229.36 o 
   1  12   4     1134.26     1218.77    100.83 o 
   2  12   4     1896.83     1737.80    173.28 o 
   3  12   4      850.28      848.07     99.31 o 
   4  12   4      285.21      172.63     62.15 o 
   5  12   4     3684.03     3663.65    183.95 o 
   6  12   4        2.54      -45.47     45.47 o 
   7  12   4     2883.06     3044.99    150.09 o 
   8  12   4      324.35      240.08     70.08 o 
   9  12   4      861.05      890.65    112.02 o 
 -10  13   4       46.59      151.45     93.02 o 
  -9  13   4       27.60       -7.85     56.56 o 
  -8  13   4      367.72      360.55     75.86 o 
  -7  13   4      195.13      231.63     61.21 o 
  -6  13   4      256.60      333.28     71.17 o 
  -5  13   4        5.31        1.66     52.80 o 
  -4  13   4      400.27      421.27     60.33 o 
  -3  13   4       24.70       29.81     33.61 o 
  -2  13   4       32.83       -8.29     32.45 o 
  -1  13   4      475.64      433.26     72.71 o 
   0  13   4     1077.84     1044.15     79.44 o 
   1  13   4     1241.03     1188.97     83.60 o 
   2  13   4     1143.38     1249.56    242.91 o 
   3  13   4     3822.41     3769.92    174.69 o 
   4  13   4      253.57      305.88    103.19 o 
   5  13   4     1039.15     1174.58    127.70 o 
   6  13   4       36.67      -44.98     88.71 o 
   7  13   4       15.52       27.27     66.50 o 
   8  13   4      114.90       71.37     57.74 o 
   9  13   4       22.12       29.14     62.89 o 
  -9  14   4     1023.10     1249.87    163.17 o 
  -8  14   4      146.09       51.08     71.97 o 
  -7  14   4     1726.98     1851.32    160.87 o 
  -6  14   4        0.22      -29.81     53.38 o 
  -5  14   4     3276.68     2941.81    129.44 o 
  -4  14   4     1532.05     1313.36     99.57 o 
  -3  14   4      641.06      694.95     72.44 o 
  -2  14   4     4020.12     3942.23    223.44 o 
  -1  14   4       20.57      -21.35     30.50 o 
   0  14   4    12685.59    12124.13    279.27 o 
   1  14   4     7238.29     6475.07    174.86 o 
   2  14   4     8827.59     9522.44    323.92 o 
   3  14   4     4251.48     4094.42    336.91 o 
   4  14   4     5395.56     4974.02    303.93 o 
   5  14   4     6023.69     5759.44    246.25 o 
   6  14   4       20.13       -3.92     59.13 o 
   7  14   4     2275.98     2727.03    198.79 o 
   8  14   4        6.05        4.47     71.20 o 
   9  14   4      664.01      896.45    112.13 o 
  -9  15   4      223.96      300.37    145.93 o 
  -8  15   4      556.44      566.82    119.36 o 
  -7  15   4      137.11       82.68     78.28 o 
  -6  15   4     1044.17     1156.42    130.90 o 
  -5  15   4      176.50      137.55     67.35 o 
  -4  15   4      296.45      320.64     60.92 o 
  -3  15   4      818.58      963.95    115.03 o 
  -2  15   4      432.56      384.01     62.45 o 
  -1  15   4     3601.22     3591.67    168.87 o 
   0  15   4     1426.41     1432.96     96.32 o 
   1  15   4     4519.02     4813.29    157.00 o 
   2  15   4     3578.23     3332.76    202.93 o 
   3  15   4     2398.23     2318.00    159.78 o 
   4  15   4     3299.48     3296.38    200.17 o 
   5  15   4      659.53      650.57    107.02 o 
   6  15   4     1888.60     2291.33    219.01 o 
   7  15   4        3.07       62.14     73.77 o 
   8  15   4      401.89      332.55    108.52 o 
  -8  16   4       24.89       42.52    105.94 o 
  -7  16   4       96.21      -61.36     92.84 o 
  -6  16   4       83.98      162.85     75.93 o 
  -5  16   4      541.94      543.29     79.79 o 
  -4  16   4      455.87      546.05     74.10 o 
  -3  16   4      673.10      627.61    141.21 o 
  -2  16   4      490.21      544.65    100.37 o 
  -1  16   4       73.20      104.87     44.80 o 
   0  16   4      648.50      633.20     76.74 o 
   1  16   4      105.18      120.16     48.58 o 
   2  16   4      108.95      276.99     74.80 o 
   3  16   4      245.50      202.91    112.95 o 
   4  16   4        6.20       72.56     55.46 o 
   5  16   4      142.12      147.19     79.62 o 
   6  16   4       34.20       40.86     74.92 o 
   7  16   4      174.04      167.26     82.80 o 
   8  16   4      107.79      267.24     94.99 o 
  -8  17   4      964.56      995.78    199.48 o 
  -7  17   4        1.50      -42.06     90.78 o 
  -6  17   4     3032.09     3063.65    291.17 o 
  -5  17   4      624.59      745.52    172.36 o 
  -4  17   4     3395.61     3543.64    254.73 o 
  -3  17   4     3328.64     3122.03    137.30 o 
  -2  17   4     2030.28     2199.60    124.78 o 
  -1  17   4     7793.35     7460.88    235.80 o 
   0  17   4        1.25       47.24     42.34 o 
   1  17   4     4530.45     4490.95    161.21 o 
   2  17   4      794.06      826.67     88.98 o 
   3  17   4     2225.35     2249.97    169.74 o 
   4  17   4     2791.15     2786.37    192.01 o 
   5  17   4       21.02       59.55     67.32 o 
   6  17   4     2392.29     2690.48    205.71 o 
   7  17   4       96.02      184.34     85.09 o 
  -7  18   4      731.82      708.29    171.44 o 
  -6  18   4      107.09      324.50    131.22 o 
  -5  18   4     1155.46      964.53    194.19 o 
  -4  18   4      947.20     1103.60    129.73 o 
  -3  18   4     1646.71     1412.18    158.00 o 
  -2  18   4     2537.94     2478.96    209.02 o 
  -1  18   4      218.82      174.64     52.84 o 
   0  18   4     1188.52     1413.09    124.87 o 
   1  18   4        1.21      -25.10     37.76 o 
   2  18   4      660.79      623.87     83.57 o 
   3  18   4      665.54      810.81    181.09 o 
   4  18   4       69.40       89.97     70.96 o 
   5  18   4      847.75      969.98    133.97 o 
   6  18   4        0.23       82.59    186.72 o 
   7  18   4      563.94      761.86    134.18 o 
  -6  19   4      195.97      180.17    124.10 o 
  -5  19   4       11.41       28.96     86.87 o 
  -4  19   4      333.34      299.03     87.75 o 
  -3  19   4      147.77      194.17     77.90 o 
  -2  19   4       67.24       41.19     66.87 o 
  -1  19   4      910.35      960.33    126.62 o 
   0  19   4       22.31       33.30     61.83 o 
   1  19   4     1148.58     1212.21    108.11 o 
   2  19   4      303.22      272.83     63.36 o 
   3  19   4     1171.52     1216.67    144.67 o 
   4  19   4      607.01      511.78    168.57 o 
   5  19   4      430.15      417.75    201.55 o 
   6  19   4      303.44      192.76     94.66 o 
  -5  20   4     1023.48      795.16    178.34 o 
  -4  20   4      360.33      196.72    133.29 o 
  -3  20   4      585.38      472.82    103.51 o 
  -2  20   4     1915.07     1611.69    233.95 o 
  -1  20   4        0.67      -73.02    101.81 o 
   0  20   4     2496.24     2628.60    393.33 o 
   1  20   4      286.83      349.36     91.06 o 
   2  20   4     2738.95     2779.81    337.48 o 
   3  20   4     1194.53     1029.83    145.06 o 
   4  20   4      969.97     1191.66    157.81 o 
   5  20   4     1394.55     1359.80    276.12 o 
  -4  21   4        7.13       53.55     92.16 o 
  -3  21   4      116.27      -29.12     70.44 o 
  -2  21   4        5.68       72.07     75.68 o 
  -1  21   4      236.69      264.21     91.08 o 
   0  21   4       95.36      153.83    154.55 o 
   1  21   4      287.57      171.87     86.08 o 
   2  21   4      171.40      355.35    101.80 o 
   3  21   4      240.59      336.13    104.45 o 
   4  21   4      272.00      307.95     96.85 o 
  -3  22   4      456.78      661.49    119.14 o 
  -2  22   4      757.49      963.16    137.59 o 
  -1  22   4      150.81      231.57     85.38 o 
   0  22   4      767.22      887.55    136.92 o 
   1  22   4       18.85      156.20     95.95 o 
   2  22   4      608.82      758.54    182.82 o 
 -12   1   5       44.63      163.43     95.83 o 
 -11   1   5      483.82      701.79    138.35 o 
 -10   1   5     1252.00     1617.67    161.67 o 
  -9   1   5      404.59      433.99     93.64 o 
  -8   1   5     2799.78     3050.06    169.94 o 
  -7   1   5      337.87      398.61     48.80 o 
  -6   1   5     1926.35     1866.73     59.85 o 
  -5   1   5      387.43      386.15     33.89 o 
  -4   1   5    10494.02    10694.75    123.97 o 
  -3   1   5    23114.27    23290.60    182.37 o 
  -2   1   5      193.99      298.78     32.83 o 
  -1   1   5     8561.10     8544.66    250.78 o 
   0   1   5      638.47      625.28     32.91 o 
   1   1   5    60040.08    63559.77    888.35 o 
   2   1   5    12441.79    13266.61    173.45 o 
   3   1   5     7115.76     6964.98    113.85 o 
   4   1   5    16701.76    16888.26    177.40 o 
   5   1   5     3653.01     3556.78     79.34 o 
   6   1   5     7929.47     7834.83    157.05 o 
   7   1   5       27.64      118.79     37.77 o 
   8   1   5     4184.94     4330.16    169.54 o 
   9   1   5      826.90      740.88     77.54 o 
  10   1   5      976.01     1002.29     94.66 o 
  11   1   5      277.99      366.95     68.73 o 
 -11   2   5      106.77      163.39     86.75 o 
 -10   2   5      371.71      335.44     92.13 o 
  -9   2   5     2070.40     1764.25    160.60 o 
  -8   2   5       32.37      -33.19     35.66 o 
  -7   2   5     6703.35     6570.35    142.39 o 
  -6   2   5      300.29      334.33     43.52 o 
  -5   2   5     5297.94     5028.74     93.22 o 
  -4   2   5     8205.05     8247.97    107.78 o 
  -3   2   5    17293.48    18122.20    191.86 o 
  -2   2   5    25133.99    25689.54    264.77 o 
  -1   2   5     1636.29     1773.00     36.78 o 
   0   2   5     7477.53     7613.09    116.91 o 
   1   2   5     2109.15     2422.88     90.04 o 
   2   2   5    21057.64    21703.92    243.34 o 
   3   2   5    20770.10    22170.90    199.74 o 
   4   2   5     2960.28     2768.96     67.56 o 
   5   2   5    11687.79    11503.71    148.44 o 
   6   2   5      635.74      544.78     53.98 o 
   7   2   5     6928.25     6506.58    175.90 o 
   8   2   5      433.21      313.18     51.09 o 
   9   2   5     2084.49     1938.23    148.11 o 
  10   2   5      210.96      165.05     57.70 o 
  11   2   5      274.79      340.92     63.75 o 
 -11   3   5       39.25      102.63     70.78 o 
 -10   3   5       51.99       42.79     68.37 o 
  -9   3   5       94.68       68.12     66.91 o 
  -8   3   5       15.89        8.04     49.40 o 
  -7   3   5       71.47       84.64     42.23 o 
  -6   3   5       14.65       67.85     23.99 o 
  -5   3   5     1968.26     1774.68     64.53 o 
  -4   3   5      214.45      253.46     38.74 o 
  -3   3   5      204.86      238.46     20.88 o 
  -2   3   5       44.37       48.09     11.72 o 
  -1   3   5     3948.17     3955.96     67.65 o 
   0   3   5      350.22      372.57     22.99 o 
   1   3   5     7158.76     6827.83    123.35 o 
   2   3   5       37.37      169.61     32.34 o 
   3   3   5     1107.81     1246.88     45.08 o 
   4   3   5       23.33       67.80     21.99 o 
   5   3   5     1075.90     1044.38     61.96 o 
   6   3   5      457.94      419.02     60.74 o 
   7   3   5       37.60       77.87     33.65 o 
   8   3   5       50.73      -19.84     29.96 o 
   9   3   5        0.55       44.13     37.80 o 
  10   3   5       23.83        2.57     44.95 o 
  11   3   5      109.48      121.86     49.63 o 
 -11   4   5      333.63      300.31     96.57 o 
 -10   4   5      785.79      784.17    123.96 o 
  -9   4   5     2434.49     2595.93    182.51 o 
  -8   4   5     1674.64     1630.66    109.19 o 
  -7   4   5     7481.08     7570.98    198.86 o 
  -6   4   5      845.44      882.29     52.24 o 
  -5   4   5     3432.80     3394.18     79.26 o 
  -4   4   5     7642.28     7714.20    135.57 o 
  -3   4   5    11524.30    11579.75    216.61 o 
  -2   4   5    24918.16    25295.82    198.04 o 
  -1   4   5       40.74       43.50     21.87 o 
   0   4   5    40926.49    42452.70    362.19 o 
   1   4   5      115.20      216.17     33.31 o 
   2   4   5    28133.09    28902.47    253.67 o 
   3   4   5      803.35      685.56     37.18 o 
   4   4   5     9239.45     9238.48    128.80 o 
   5   4   5     9890.24    10116.00    169.26 o 
   6   4   5      303.68      274.77     43.23 o 
   7   4   5     5447.32     5216.28    139.92 o 
   8   4   5      385.02      436.52     80.24 o 
   9   4   5     2280.21     2091.84    145.22 o 
  10   4   5      793.35      808.91     87.56 o 
  11   4   5      300.91      324.58     65.71 o 
 -11   5   5      174.90      220.43     87.72 o 
 -10   5   5      362.33      360.68    129.27 o 
  -9   5   5      541.25      544.68    123.30 o 
  -8   5   5     2404.83     2466.24    127.22 o 
  -7   5   5       80.97      130.33     42.15 o 
  -6   5   5     3749.39     3752.27     92.69 o 
  -5   5   5     1429.48     1542.45     78.25 o 
  -4   5   5     7894.96     8142.40    159.16 o 
  -3   5   5     7081.00     6372.37     93.20 o 
  -2   5   5      267.49      325.40     24.84 o 
  -1   5   5     8179.59     8230.15     97.51 o 
   0   5   5       27.88       36.02     13.17 o 
   1   5   5    25147.28    26691.32    226.61 o 
   2   5   5      863.78      995.86     62.66 o 
   3   5   5     6817.22     7049.09    115.04 o 
   4   5   5     3027.89     2764.61     71.11 o 
   5   5   5      478.54      493.59     62.69 o 
   6   5   5     2361.88     2353.44     92.38 o 
   7   5   5       38.46       44.63     34.50 o 
   8   5   5     1722.16     1572.92     98.94 o 
   9   5   5      462.31      507.73     70.86 o 
  10   5   5      201.46      218.48     55.36 o 
  11   5   5      339.27      420.56     96.74 o 
 -11   6   5       15.56       77.09     72.40 o 
 -10   6   5       78.45       13.99     63.94 o 
  -9   6   5      201.72      254.07     65.00 o 
  -8   6   5      149.54      208.08     56.96 o 
  -7   6   5     1061.52     1255.23     82.27 o 
  -6   6   5      317.46      387.99     64.11 o 
  -5   6   5     3350.17     3286.38     93.61 o 
  -4   6   5     2471.27     2343.10     65.25 o 
  -3   6   5     4579.52     4278.34     79.68 o 
  -2   6   5     1326.27     1322.67     43.72 o 
  -1   6   5     1331.12     1416.21     40.91 o 
   0   6   5     5141.39     5516.77    102.88 o 
   1   6   5        6.43       15.64     23.50 o 
   2   6   5     1327.72     1455.77     75.56 o 
   3   6   5     1406.67     1444.04     54.45 o 
   4   6   5      559.05      518.19     39.08 o 
   5   6   5     2745.14     2632.07    119.28 o 
   6   6   5      319.27      386.92     60.56 o 
   7   6   5      774.27      870.23     72.17 o 
   8   6   5       21.49       76.55     41.30 o 
   9   6   5      468.64      415.00     62.44 o 
  10   6   5       34.12       46.52     49.94 o 
  11   6   5       34.29       30.32     51.43 o 
 -11   7   5      341.99      351.37    100.57 o 
 -10   7   5      946.63      961.79    137.63 o 
  -9   7   5      543.98      523.20     77.50 o 
  -8   7   5     3165.64     3176.93    141.24 o 
  -7   7   5       15.40       -1.35     41.65 o 
  -6   7   5     9346.97     9774.27    186.20 o 
  -5   7   5     7340.20     7177.77    124.39 o 
  -4   7   5    14165.45    13993.10    207.40 o 
  -3   7   5    26698.87    27841.36    242.89 o 
  -2   7   5     6075.41     6058.31     93.08 o 
  -1   7   5    41061.24    43685.20    307.57 o 
   0   7   5       16.61        3.00     19.42 o 
   1   7   5    30062.02    32100.67    359.92 o 
   2   7   5     5324.11     5501.85     88.90 o 
   3   7   5     4493.94     4459.28     93.10 o 
   4   7   5    17067.41    16876.86    243.14 o 
   5   7   5      245.15      193.48     50.85 o 
   6   7   5     6777.70     7230.77    208.28 o 
   7   7   5      226.71      213.55     47.43 o 
   8   7   5     3820.26     3851.04    248.89 o 
   9   7   5     1143.53     1132.43    112.81 o 
  10   7   5      434.89      590.77     93.56 o 
 -11   8   5       54.02      133.65     74.91 o 
 -10   8   5       80.62       49.06     74.47 o 
  -9   8   5      376.89      254.35     66.09 o 
  -8   8   5       10.14       24.16     46.08 o 
  -7   8   5     2262.42     2357.68    119.76 o 
  -6   8   5      285.26      300.12     54.88 o 
  -5   8   5     5483.65     5213.65    109.03 o 
  -4   8   5     5124.72     4785.41     96.17 o 
  -3   8   5     6703.43     6492.22    106.74 o 
  -2   8   5     7059.52     7137.96    217.63 o 
  -1   8   5     4000.28     4175.01     73.30 o 
   0   8   5     8553.56     8607.33    142.32 o 
   1   8   5       25.97      172.29     40.97 o 
   2   8   5     5827.76     5782.09    145.12 o 
   3   8   5     3090.84     2943.78     82.99 o 
   4   8   5       73.16       56.43     29.19 o 
   5   8   5     2200.95     2336.57    112.39 o 
   6   8   5        4.85       -2.42     33.74 o 
   7   8   5     2953.79     3590.71    148.88 o 
   8   8   5      330.22      371.16     67.09 o 
   9   8   5      394.83      429.32     75.61 o 
  10   8   5      180.59      203.68     88.96 o 
 -11   9   5      258.88      227.15    125.02 o 
 -10   9   5      238.99      331.10     96.43 o 
  -9   9   5       12.34       25.62     52.83 o 
  -8   9   5      625.79      612.20     83.69 o 
  -7   9   5      204.38      202.82     55.31 o 
  -6   9   5     1094.31     1115.85     87.41 o 
  -5   9   5      370.02      365.32     41.99 o 
  -4   9   5      125.02      118.10     26.90 o 
  -3   9   5      969.37      928.04     51.15 o 
  -2   9   5       43.33       30.63     17.37 o 
  -1   9   5    16621.18    16922.14    370.61 o 
   0   9   5     3314.03     3367.27     94.40 o 
   1   9   5    12700.22    12138.46    216.04 o 
   2   9   5     1377.30     1493.47    137.89 o 
   3   9   5     4830.46     4234.30    208.56 o 
   4   9   5     2226.77     2087.50    133.56 o 
   5   9   5      399.94      379.65     73.75 o 
   6   9   5      890.86      851.30    107.16 o 
   7   9   5       76.36       64.16     46.44 o 
   8   9   5      347.01      392.52     76.02 o 
   9   9   5       71.31       37.99     50.73 o 
  10   9   5      100.95      111.62     62.19 o 
 -10  10   5      500.93      511.61    109.85 o 
  -9  10   5     1431.10     1782.79    198.28 o 
  -8  10   5      340.91      331.18     69.73 o 
  -7  10   5     3866.60     3852.14    150.90 o 
  -6  10   5       69.92       72.01     44.66 o 
  -5  10   5     3965.50     3766.82    104.96 o 
  -4  10   5     1678.73     1457.36    106.91 o 
  -3  10   5     5233.18     5028.80    175.71 o 
  -2  10   5    15239.14    14944.32    346.30 o 
  -1  10   5      909.20     1155.24     68.96 o 
   0  10   5    30385.21    30548.49    359.21 o 
   1  10   5     1423.92     1596.76    104.57 o 
   2  10   5    17639.62    18263.19    348.45 o 
   3  10   5     4407.23     4545.91    173.36 o 
   4  10   5     5051.63     5335.69    200.26 o 
   5  10   5     7153.90     6809.43    240.07 o 
   6  10   5      381.32      359.45     64.75 o 
   7  10   5     2322.00     2451.25    139.30 o 
   8  10   5      310.36      366.87     80.15 o 
   9  10   5      622.62      675.24     91.82 o 
  10  10   5      486.82      558.46     91.36 o 
 -10  11   5      104.09      132.41     83.04 o 
  -9  11   5      184.31      241.49     69.61 o 
  -8  11   5      313.06      390.41     68.63 o 
  -7  11   5       17.20       54.37     47.37 o 
  -6  11   5      394.77      401.16     89.68 o 
  -5  11   5        5.83       78.75     31.80 o 
  -4  11   5      387.53      398.14     43.53 o 
  -3  11   5     1340.22     1399.40    100.98 o 
  -2  11   5      157.48      167.35     39.76 o 
  -1  11   5     4550.14     4425.64    125.70 o 
   0  11   5      469.00      532.62     57.84 o 
   1  11   5    10335.80     9566.12    391.03 o 
   2  11   5      547.76      505.72     80.55 o 
   3  11   5     2435.68     2389.65    138.05 o 
   4  11   5      889.00      836.87    103.41 o 
   5  11   5      343.20      447.11     83.95 o 
   6  11   5      338.79      479.04     90.52 o 
   7  11   5        2.17       40.12     67.63 o 
   8  11   5       44.77       61.41     53.80 o 
   9  11   5       72.80      -16.67     54.90 o 
 -10  12   5       19.99      -67.00     68.94 o 
  -9  12   5      455.98      356.12     83.51 o 
  -8  12   5        2.24      -12.80     53.20 o 
  -7  12   5     2638.63     2665.42    143.12 o 
  -6  12   5      264.24      222.69     87.32 o 
  -5  12   5     4353.06     4097.34    138.53 o 
  -4  12   5      759.41      801.43     73.58 o 
  -3  12   5     5966.65     5851.50    153.34 o 
  -2  12   5      617.19      617.77     71.35 o 
  -1  12   5     1914.63     1832.20     95.25 o 
   0  12   5     2464.07     2527.71    101.71 o 
   1  12   5      137.63       62.03     49.29 o 
   2  12   5      152.29      163.71     54.07 o 
   3  12   5      101.78       47.57    113.76 o 
   4  12   5     1772.52     2128.09    149.89 o 
   5  12   5     3841.13     4043.95    197.44 o 
   6  12   5       40.70       32.40     62.08 o 
   7  12   5     2643.30     3048.82    200.75 o 
   8  12   5        6.91      -42.59     72.22 o 
   9  12   5     1028.75     1102.67    122.34 o 
  -9  13   5      142.85      163.29     89.45 o 
  -8  13   5     1669.66     1616.64    164.18 o 
  -7  13   5       77.93      140.98    135.48 o 
  -6  13   5     5118.80     5681.27    229.02 o 
  -5  13   5     2010.04     2226.42    150.94 o 
  -4  13   5     4638.25     4368.83    143.06 o 
  -3  13   5     3598.98     3635.60    126.77 o 
  -2  13   5     4989.70     4887.53    144.60 o 
  -1  13   5     4404.32     4309.76    139.33 o 
   0  13   5      123.91      173.11     42.49 o 
   1  13   5      856.17      747.14     72.87 o 
   2  13   5     1174.39     1504.63    189.83 o 
   3  13   5     3257.24     3394.23    289.34 o 
   4  13   5     7506.76     7800.85    467.56 o 
   5  13   5     1141.97      845.55    118.38 o 
   6  13   5     7677.95     7413.27    446.87 o 
   7  13   5        0.67      229.62     82.57 o 
   8  13   5     2419.72     2834.17    307.03 o 
   9  13   5      107.43      116.03     68.09 o 
  -9  14   5        1.61      -10.64     70.84 o 
  -8  14   5       21.51      -25.01     68.14 o 
  -7  14   5      390.44      251.91    106.86 o 
  -6  14   5       78.99       -5.24     58.37 o 
  -5  14   5      593.20      582.86     93.77 o 
  -4  14   5      293.48      340.40     77.50 o 
  -3  14   5      456.56      423.62     59.48 o 
  -2  14   5        7.24       59.24     41.32 o 
  -1  14   5      240.80      268.63     52.04 o 
   0  14   5      125.92      172.39     49.77 o 
   1  14   5      827.94      878.72     83.52 o 
   2  14   5      361.69      446.41     86.98 o 
   3  14   5       44.91      112.30     77.45 o 
   4  14   5      425.98      505.81    168.57 o 
   5  14   5     1526.12     1405.04    190.75 o 
   6  14   5       35.16      171.32     78.09 o 
   7  14   5      596.12      727.82    124.90 o 
   8  14   5       11.61       34.19     79.48 o 
  -9  15   5      114.67       93.92     88.03 o 
  -8  15   5      705.40      820.65    183.16 o 
  -7  15   5      123.56      195.59     83.66 o 
  -6  15   5      901.07      834.04    116.73 o 
  -5  15   5      140.20      199.96     68.15 o 
  -4  15   5      722.37      693.56     77.44 o 
  -3  15   5     1583.28     1628.94    103.22 o 
  -2  15   5       16.83        4.72     35.62 o 
  -1  15   5     6492.03     6444.81    180.76 o 
   0  15   5       85.84      147.95     44.55 o 
   1  15   5    11257.97    11175.76    354.82 o 
   2  15   5     1168.19     1260.10    147.43 o 
   3  15   5     2750.55     2851.53    171.70 o 
   4  15   5      899.17     1105.32    175.46 o 
   5  15   5      477.18      628.43    110.75 o 
   6  15   5      569.32      379.80     97.23 o 
   7  15   5        1.57      -37.53     60.74 o 
   8  15   5      328.75      199.97     96.18 o 
  -8  16   5      229.52      175.79     92.99 o 
  -7  16   5     1128.03     1233.70    154.21 o 
  -6  16   5        2.39       36.53     71.79 o 
  -5  16   5     1893.54     1818.82    153.05 o 
  -4  16   5     1325.08     1356.22    103.69 o 
  -3  16   5      669.86      635.06     75.43 o 
  -2  16   5     4717.45     4563.43    392.07 o 
  -1  16   5      120.30      126.93     48.57 o 
   0  16   5    11684.20    12003.22    491.51 o 
   1  16   5     2415.13     2336.28    125.83 o 
   2  16   5     7235.05     7536.41    210.11 o 
   3  16   5     2906.92     2936.56    179.73 o 
   4  16   5     1951.43     2296.45    174.47 o 
   5  16   5     2323.91     2307.35    181.59 o 
   6  16   5      367.33      530.15    110.34 o 
   7  16   5      725.91      835.89    138.91 o 
  -7  17   5       11.65       97.21    107.09 o 
  -6  17   5        1.22       10.70     83.88 o 
  -5  17   5       34.07       62.32     67.13 o 
  -4  17   5       34.73       85.96     59.98 o 
  -3  17   5        0.65       48.24     53.40 o 
  -2  17   5        1.92       44.15     44.30 o 
  -1  17   5      382.76      461.28     74.60 o 
   0  17   5      517.48      604.60     77.78 o 
   1  17   5      735.71      892.71    147.85 o 
   2  17   5      242.55      236.08     59.91 o 
   3  17   5      568.21      567.13    103.76 o 
   4  17   5       80.37      127.81     67.94 o 
   5  17   5      103.70      256.58    127.09 o 
   6  17   5       27.35       88.55     84.26 o 
   7  17   5       30.58       76.53     82.55 o 
  -7  18   5      961.61      831.70    189.83 o 
  -6  18   5       90.40      135.82    103.19 o 
  -5  18   5     3090.04     2984.36    290.26 o 
  -4  18   5     1786.94     1938.74    161.01 o 
  -3  18   5     1599.14     1699.48    118.33 o 
  -2  18   5     2059.57     2064.40    126.74 o 
  -1  18   5      519.13      648.85     81.13 o 
   0  18   5     3761.49     3483.08    165.22 o 
   1  18   5       57.84       72.71     48.87 o 
   2  18   5     1264.65     1594.86    121.43 o 
   3  18   5     1467.23     1627.18    161.61 o 
   4  18   5      309.72      348.73     93.77 o 
   5  18   5     2008.57     1962.00    183.37 o 
   6  18   5        4.83      -62.51     62.51 o 
  -6  19   5     1694.47     1338.90    221.31 o 
  -5  19   5      556.40      532.94    153.52 o 
  -4  19   5     2016.47     1955.03    253.25 o 
  -3  19   5     1330.91     1415.04    244.52 o 
  -2  19   5     1516.60     1503.11    160.07 o 
  -1  19   5     1666.11     1523.63    116.19 o 
   0  19   5       63.14       78.77     44.95 o 
   1  19   5     1021.97     1148.31    109.64 o 
   2  19   5      407.27      372.09     76.12 o 
   3  19   5      559.61      564.89     90.35 o 
   4  19   5     2015.85     2159.89    185.64 o 
   5  19   5        1.09       -9.81     73.38 o 
  -5  20   5       54.90        1.61     88.02 o 
  -4  20   5        0.45      -78.14     91.01 o 
  -3  20   5      184.31      206.83    109.85 o 
  -2  20   5      166.87      243.30     80.90 o 
  -1  20   5      236.95      237.80     82.36 o 
   0  20   5      411.95      500.60    106.35 o 
   1  20   5       62.41       97.60     98.59 o 
   2  20   5      389.88      485.22     84.27 o 
   3  20   5        5.18       36.32     57.09 o 
   4  20   5      202.42      370.75     98.29 o 
   5  20   5        1.56       60.09     72.73 o 
  -4  21   5      311.52      483.30    156.27 o 
  -3  21   5     1037.08      965.22    190.29 o 
  -2  21   5       13.07      -15.48     66.16 o 
  -1  21   5     2896.05     2742.74    233.38 o 
   0  21   5      163.78      191.27    113.76 o 
   1  21   5     2500.03     2613.57    457.44 o 
   2  21   5      288.01      390.47    179.71 o 
   3  21   5     1966.77     2196.75    504.79 o 
  -2  22   5     1300.59     1209.46    151.34 o 
  -1  22   5       23.28       40.92     71.67 o 
   0  22   5     1840.47     1950.17    184.05 o 
   1  22   5      190.19      296.02     84.92 o 
   2  22   5     1564.52     1755.28    381.49 o 
 -11   0   6      126.43      175.12    133.98 o 
 -10   0   6      444.82      412.52    130.76 o 
  -9   0   6     3431.46     3822.96    294.85 o 
  -8   0   6      291.61      436.65    127.78 o 
  -7   0   6    16670.74    17033.35    542.82 o 
  -6   0   6     1553.38     1390.65     78.26 o 
  -5   0   6    19464.33    20610.15    263.32 o 
  -4   0   6    16424.65    15557.13    229.47 o 
  -3   0   6    29959.58    29277.03    320.64 o 
  -2   0   6    12644.48    13490.54    318.98 o 
  -1   0   6     7533.34     7904.11    127.21 o 
   0   0   6    23940.97    24893.09    289.62 o 
   1   0   6      763.18      884.55     79.29 o 
   2   0   6    12758.48    12864.76    324.27 o 
   3   0   6    28580.80    29952.97    558.10 o 
   4   0   6     4811.53     4782.40    197.18 o 
   5   0   6    17243.05    16788.83    318.22 o 
   6   0   6      963.32      938.74     95.56 o 
   7   0   6    17144.97    17486.96    512.83 o 
   8   0   6      760.60      897.25    111.88 o 
   9   0   6     1911.16     1768.94    155.37 o 
  10   0   6       48.58      133.06     90.09 o 
  11   0   6       15.63      160.78     82.44 o 
 -11   1   6        1.04      -31.98     95.95 o 
 -10   1   6      468.71      529.11    133.29 o 
  -9   1   6       72.23      -17.44     58.59 o 
  -8   1   6     2137.79     1863.89    152.96 o 
  -7   1   6        9.11      -40.43     45.34 o 
  -6   1   6     9715.82     9631.74    149.61 o 
  -5   1   6     1352.26     1260.98     51.19 o 
  -4   1   6     5557.48     5218.81     80.18 o 
  -3   1   6     2548.96     2537.43     62.92 o 
  -2   1   6     2397.87     2141.03     58.86 o 
  -1   1   6     1347.94     1436.57     36.52 o 
   0   1   6      371.80      417.03     26.54 o 
   1   1   6      127.72      201.22     59.18 o 
   2   1   6    10806.46    11214.71    284.28 o 
   3   1   6      197.39      247.49     30.38 o 
   4   1   6    14037.07    13873.70    164.34 o 
   5   1   6        5.54       40.62     22.29 o 
   6   1   6     7071.38     6692.01    148.13 o 
   7   1   6       34.95       36.89     52.91 o 
   8   1   6     2324.66     2338.00    108.88 o 
   9   1   6      285.35      264.35     65.98 o 
  10   1   6       26.78       32.04     41.25 o 
  11   1   6        0.94        5.67     48.57 o 
 -11   2   6       94.68      351.71     99.69 o 
 -10   2   6      991.66     1166.13    164.66 o 
  -9   2   6      500.58      726.61    118.71 o 
  -8   2   6      407.02      493.08    102.73 o 
  -7   2   6      162.92      186.05     50.84 o 
  -6   2   6      106.09      118.89     43.69 o 
  -5   2   6       29.68       37.82     20.07 o 
  -4   2   6     3157.13     3331.60     63.93 o 
  -3   2   6      788.12      822.13     44.19 o 
  -2   2   6    16616.75    17327.36    187.18 o 
  -1   2   6        0.81        1.70     13.30 o 
   0   2   6    41475.41    43335.14    292.44 o 
   1   2   6     2711.95     2614.26     79.00 o 
   2   2   6    34839.13    33412.91    375.44 o 
   3   2   6      178.65      255.30     43.82 o 
   4   2   6    14778.46    14342.25    167.46 o 
   5   2   6     2140.85     2304.04     89.75 o 
   6   2   6      963.85      844.49     64.33 o 
   7   2   6      178.23      249.45     72.45 o 
   8   2   6        3.06       16.19     30.92 o 
   9   2   6      634.82      711.40     81.24 o 
  10   2   6      512.82      742.16     83.34 o 
  11   2   6       51.85      104.02     52.37 o 
 -11   3   6      747.18      604.46    123.75 o 
 -10   3   6     1205.57     1330.97    155.20 o 
  -9   3   6     1168.07     1111.49    137.21 o 
  -8   3   6     1790.26     1862.35    152.81 o 
  -7   3   6       19.96        7.86     32.76 o 
  -6   3   6     2320.28     2382.08     88.62 o 
  -5   3   6     2484.56     2256.58     62.90 o 
  -4   3   6    12223.02    11880.50    164.86 o 
  -3   3   6    22974.81    22549.95    318.74 o 
  -2   3   6       68.80       77.13     21.02 o 
  -1   3   6    59482.73    64915.41    749.85 o 
   0   3   6        9.00       -2.52     13.01 o 
   1   3   6    72998.08    73061.81    608.67 o 
   2   3   6     8282.28     8920.64    185.03 o 
   3   3   6    11481.01    10543.72    148.51 o 
   4   3   6    12033.95    11576.96    149.67 o 
   5   3   6     6588.58     6312.14    132.64 o 
   6   3   6     3367.33     3277.09    164.18 o 
   7   3   6       48.11       62.35     31.74 o 
   8   3   6     2860.69     3163.02    137.33 o 
   9   3   6      410.26      386.25     61.43 o 
  10   3   6      559.53      606.40     76.64 o 
  11   3   6      796.76      973.82     96.39 o 
 -11   4   6      161.53      181.38    173.39 o 
 -10   4   6       47.67      -30.16     95.49 o 
  -9   4   6      444.74      556.46    101.08 o 
  -8   4   6     1129.26     1161.57    207.29 o 
  -7   4   6        1.70        3.84     56.72 o 
  -6   4   6      183.89      141.07     36.26 o 
  -5   4   6      198.30      241.82     36.25 o 
  -4   4   6      498.04      555.30     33.12 o 
  -3   4   6      113.16      158.90     20.51 o 
  -2   4   6    13042.89    14734.76    246.27 o 
  -1   4   6       54.91       88.22     27.85 o 
   0   4   6     7196.09     7127.26     90.50 o 
   1   4   6     1266.87     1433.32     64.09 o 
   2   4   6     6475.13     6059.85    133.03 o 
   3   4   6     1819.21     1909.51     61.92 o 
   4   4   6      117.72      108.06     23.25 o 
   5   4   6      274.05      269.91     38.80 o 
   6   4   6     1293.04     1197.58     72.87 o 
   7   4   6       14.54       32.90     33.54 o 
   8   4   6      188.54      266.10     53.64 o 
   9   4   6       24.56       24.02     39.12 o 
  10   4   6      166.98      285.64     63.63 o 
  11   4   6        0.53        9.97     64.48 o 
 -11   5   6      194.16      121.86     82.03 o 
 -10   5   6      280.66      249.02     83.98 o 
  -9   5   6       22.26       21.77     59.91 o 
  -8   5   6      835.67     1126.69    126.84 o 
  -7   5   6      249.89      417.83     56.96 o 
  -6   5   6     9663.46     9864.46    182.64 o 
  -5   5   6     1599.06     1533.95     73.01 o 
  -4   5   6    13442.27    13609.08    278.08 o 
  -3   5   6     5033.84     4844.00     79.60 o 
  -2   5   6    11539.91    12009.22    132.28 o 
  -1   5   6     5144.73     5059.76     77.70 o 
   0   5   6      679.84      803.81     40.62 o 
   1   5   6      143.09      111.88     17.50 o 
   2   5   6     2651.98     2414.43     87.42 o 
   3   5   6      986.31     1087.82     51.30 o 
   4   5   6    13576.94    13710.02    167.94 o 
   5   5   6       20.89       63.02     46.21 o 
   6   5   6    10490.39    10013.57    183.77 o 
   7   5   6       19.61       18.45     57.05 o 
   8   5   6     3768.07     3757.97    178.66 o 
   9   5   6      108.19       94.38     42.89 o 
  10   5   6      912.74      883.59    108.35 o 
 -11   6   6      270.70      322.03     98.56 o 
 -10   6   6      149.11      159.52    100.43 o 
  -9   6   6     1508.56     1594.43    157.51 o 
  -8   6   6        9.42      -15.31     50.49 o 
  -7   6   6    10032.62    10710.22    205.49 o 
  -6   6   6      510.78      505.50     72.94 o 
  -5   6   6    12930.86    12585.18    197.50 o 
  -4   6   6     4637.16     4392.06     85.40 o 
  -3   6   6    24500.01    24271.71    215.90 o 
  -2   6   6    17974.07    18478.50    207.90 o 
  -1   6   6     2323.16     2329.85     59.25 o 
   0   6   6     5013.01     4680.39     98.14 o 
   1   6   6       29.72      125.74     41.82 o 
   2   6   6     4807.78     4355.62    190.82 o 
   3   6   6    15861.16    16446.10    195.20 o 
   4   6   6      320.39      284.58     36.85 o 
   5   6   6    11172.52    10777.01    246.62 o 
   6   6   6       38.99       85.43     34.90 o 
   7   6   6     8547.33     8385.86    181.66 o 
   8   6   6      354.55      265.46     62.45 o 
   9   6   6     2157.61     1824.09    173.86 o 
  10   6   6      332.66      423.92     85.00 o 
 -11   7   6       33.31       12.83     74.23 o 
 -10   7   6       71.56        9.66     66.78 o 
  -9   7   6       13.47      -13.86     62.03 o 
  -8   7   6      329.95      300.54    102.47 o 
  -7   7   6      312.31      418.00     58.93 o 
  -6   7   6      788.20      891.50     69.65 o 
  -5   7   6      504.14      599.86     85.85 o 
  -4   7   6      816.39      823.20     44.96 o 
  -3   7   6      385.77      411.44     33.23 o 
  -2   7   6      430.63      434.26     30.47 o 
  -1   7   6     1941.23     1838.67     59.08 o 
   0   7   6     2090.82     2087.97    121.74 o 
   1   7   6     5601.95     5619.14    135.95 o 
   2   7   6      378.92      344.87     47.28 o 
   3   7   6      245.62      285.36     30.75 o 
   4   7   6     4248.17     4168.84    101.52 o 
   5   7   6      168.59      207.66     51.75 o 
   6   7   6     1665.85     1570.83    105.19 o 
   7   7   6      109.08      151.78     47.29 o 
   8   7   6      328.82      279.75     62.01 o 
   9   7   6       32.23        6.32     51.05 o 
  10   7   6      104.59      140.27     59.46 o 
 -11   8   6      134.62      377.96    102.75 o 
 -10   8   6      722.55      799.05    152.02 o 
  -9   8   6      447.65      480.06    104.47 o 
  -8   8   6      977.06     1019.68     99.62 o 
  -7   8   6     1821.14     1812.98    114.41 o 
  -6   8   6     1194.67     1284.94     82.17 o 
  -5   8   6     1373.47     1313.07     75.98 o 
  -4   8   6     3768.99     3688.19     85.39 o 
  -3   8   6     1647.49     1673.79     58.76 o 
  -2   8   6    27038.21    27709.97    360.78 o 
  -1   8   6      178.45      139.35     21.50 o 
   0   8   6    27470.17    28347.21    294.47 o 
   1   8   6     2433.92     2245.31     91.35 o 
   2   8   6    17004.66    16308.37    258.60 o 
   3   8   6     2719.57     2951.58    111.98 o 
   4   8   6     4071.76     4212.39    361.04 o 
   5   8   6     3649.82     3375.09    163.45 o 
   6   8   6       58.30       18.62     38.90 o 
   7   8   6     1424.77     1574.60    161.40 o 
   8   8   6      378.05      387.10     72.78 o 
   9   8   6      460.25      747.33     95.06 o 
  10   8   6      486.06      523.90     88.13 o 
 -10   9   6      406.07      480.37    177.99 o 
  -9   9   6      824.45      900.70    125.34 o 
  -8   9   6     1896.51     2251.49    132.95 o 
  -7   9   6       26.37      -38.36     38.36 o 
  -6   9   6     3302.33     3150.90    147.97 o 
  -5   9   6     1183.71     1186.72     74.29 o 
  -4   9   6     1983.07     1942.30     81.05 o 
  -3   9   6     8847.08     8518.00    127.77 o 
  -2   9   6      759.17      753.64     39.79 o 
  -1   9   6    27243.67    27356.97    541.81 o 
   0   9   6       66.07       86.78     28.37 o 
   1   9   6    25760.01    24286.06    460.97 o 
   2   9   6      266.79      320.23     71.69 o 
   3   9   6    15564.00    14577.24    556.84 o 
   4   9   6     4983.50     4645.00    188.90 o 
   5   9   6     1626.43     1979.56    144.79 o 
   6   9   6     1963.19     2066.01    124.46 o 
   7   9   6      102.27      227.87     63.52 o 
   8   9   6     1105.11     1109.10    111.59 o 
   9   9   6      763.48      771.45     99.64 o 
  10   9   6      227.43      243.80     69.25 o 
 -10  10   6        4.12      133.30    161.79 o 
  -9  10   6       75.01      200.58     82.92 o 
  -8  10   6       48.43      -46.97     46.97 o 
  -7  10   6      361.78      426.00     70.54 o 
  -6  10   6      111.94      151.35     62.97 o 
  -5  10   6      536.58      514.58     61.17 o 
  -4  10   6      111.54      134.81     28.53 o 
  -3  10   6     2530.33     2502.27    146.32 o 
  -2  10   6     1318.89     1274.98     75.66 o 
  -1  10   6       98.88      140.80     37.25 o 
   0  10   6      592.71      595.56     53.44 o 
   1  10   6      362.19      401.51     55.00 o 
   2  10   6     2888.49     2950.62    337.71 o 
   3  10   6      101.44       94.72     84.34 o 
   4  10   6        2.33       18.28     79.52 o 
   5  10   6      219.86      327.36     75.26 o 
   6  10   6      155.88      205.16     71.27 o 
   7  10   6       57.69      116.84     51.23 o 
   8  10   6       50.98       65.12     67.89 o 
   9  10   6      173.81      218.57     72.32 o 
 -10  11   6      448.65      499.05    118.33 o 
  -9  11   6      124.29       46.95     78.02 o 
  -8  11   6     2669.83     2774.42    147.35 o 
  -7  11   6      116.56      107.88     55.17 o 
  -6  11   6     6157.72     5888.81    172.53 o 
  -5  11   6     1324.59     1480.26    125.85 o 
  -4  11   6     9234.69     9455.70    465.03 o 
  -3  11   6     2143.32     1947.65     91.54 o 
  -2  11   6     8645.63     8567.21    179.86 o 
  -1  11   6     4743.39     4503.68    168.95 o 
   0  11   6      638.16      776.42     66.92 o 
   1  11   6     1646.63     1470.25    163.83 o 
   2  11   6      967.27      783.67     90.79 o 
   3  11   6     2484.46     2703.50    147.15 o 
   4  11   6     6545.62     7231.37    357.71 o 
   5  11   6      277.53      366.97     93.53 o 
   6  11   6     6290.59     6692.46    262.92 o 
   7  11   6      134.96      106.64     67.74 o 
   8  11   6     2733.24     3051.09    168.72 o 
   9  11   6      179.51      187.18     74.24 o 
 -10  12   6       44.70        4.49     73.71 o 
  -9  12   6      736.61      770.14    134.12 o 
  -8  12   6       12.20       61.52     75.71 o 
  -7  12   6     2548.27     2450.62    176.28 o 
  -6  12   6      134.83      177.12     98.36 o 
  -5  12   6     4970.07     4875.71    196.85 o 
  -4  12   6     2399.38     2174.20    135.10 o 
  -3  12   6     4817.70     4973.45    143.01 o 
  -2  12   6     1792.34     1733.09     89.69 o 
  -1  12   6     3530.91     3515.70    148.85 o 
   0  12   6     4735.14     4652.34    139.30 o 
   1  12   6     1690.35     1604.92     95.44 o 
   2  12   6      716.44      596.40     85.73 o 
   3  12   6     1927.62     2006.46    190.40 o 
   4  12   6     1511.28     1696.23    141.53 o 
   5  12   6     4610.17     4047.78    296.35 o 
   6  12   6       21.99        4.29     93.88 o 
   7  12   6     2672.45     2474.81    190.96 o 
   8  12   6      157.28      224.25     77.63 o 
   9  12   6     1107.17     1336.34    217.63 o 
  -9  13   6        7.90       67.11    101.12 o 
  -8  13   6       21.23       89.41     86.98 o 
  -7  13   6      183.14      186.92     74.71 o 
  -6  13   6       20.22      -48.89     48.89 o 
  -5  13   6      188.20      181.82     62.99 o 
  -4  13   6        4.84       68.11     52.41 o 
  -3  13   6      129.21      138.36     41.70 o 
  -2  13   6      445.87      481.41     67.70 o 
  -1  13   6     1799.92     1900.14    100.05 o 
   0  13   6       10.39      -17.77     30.57 o 
   1  13   6     2878.51     2777.08    119.82 o 
   2  13   6       18.53      -33.94     47.64 o 
   3  13   6      315.84      410.88     82.93 o 
   4  13   6      494.56      442.64    107.90 o 
   5  13   6      301.07      434.34     94.34 o 
   6  13   6       11.50       50.61     63.45 o 
   7  13   6       11.98       -8.12     75.49 o 
   8  13   6        1.18      -10.23     77.86 o 
   9  13   6       13.74      108.15     73.93 o 
  -9  14   6      501.75      605.35    118.40 o 
  -8  14   6      127.70      111.09     78.73 o 
  -7  14   6      959.56     1048.08    132.92 o 
  -6  14   6       21.72      124.88     68.55 o 
  -5  14   6     2929.20     2852.45    172.10 o 
  -4  14   6     1611.32     1612.91    132.10 o 
  -3  14   6      244.07      224.10     50.33 o 
  -2  14   6     6835.69     7123.61    183.32 o 
  -1  14   6       16.58        7.10     37.98 o 
   0  14   6    17991.70    17841.71    302.96 o 
   1  14   6     1305.11     1291.65     95.92 o 
   2  14   6     8300.90     8241.28    263.17 o 
   3  14   6     2681.65     2596.92    228.66 o 
   4  14   6     2857.38     2783.40    179.56 o 
   5  14   6     3225.01     3528.57    199.27 o 
   6  14   6      335.67      266.46     87.07 o 
   7  14   6     1070.44     1360.63    200.86 o 
   8  14   6       70.34      134.12     80.98 o 
  -8  15   6      437.98      513.95    114.56 o 
  -7  15   6        3.36       79.64     81.11 o 
  -6  15   6      757.06      855.76    116.60 o 
  -5  15   6      178.60      229.45     92.04 o 
  -4  15   6      703.36      537.86    146.62 o 
  -3  15   6     2058.81     1919.39    111.33 o 
  -2  15   6       27.75      103.68     46.67 o 
  -1  15   6     8990.11     9308.81    227.06 o 
   0  15   6      994.39      916.09     86.94 o 
   1  15   6     6209.10     5907.41    180.98 o 
   2  15   6      204.19      302.71     61.87 o 
   3  15   6     4189.13     4268.84    205.54 o 
   4  15   6     2060.64     2108.65    252.68 o 
   5  15   6      612.14      811.39    261.87 o 
   6  15   6      318.04      358.54    101.60 o 
   7  15   6       57.56       60.32    102.27 o 
   8  15   6      121.42      233.56    115.60 o 
  -8  16   6        1.75       18.58     75.42 o 
  -7  16   6      149.99      236.02     87.13 o 
  -6  16   6       36.19      -71.50    132.49 o 
  -5  16   6      968.47      755.66    112.21 o 
  -4  16   6      730.65      690.82    105.13 o 
  -3  16   6      663.71      602.88     97.82 o 
  -2  16   6       44.21      118.38     49.96 o 
  -1  16   6     1122.73     1030.05     92.83 o 
   0  16   6      484.60      442.87     70.27 o 
   1  16   6        9.32       29.59     44.47 o 
   2  16   6        3.79       -8.06     51.95 o 
   3  16   6      320.30      486.92     96.95 o 
   4  16   6      103.34      100.45    103.07 o 
   5  16   6      517.68      646.25    115.53 o 
   6  16   6        8.88       -4.15     69.98 o 
   7  16   6      477.31      447.52    109.93 o 
  -7  17   6        1.97      -57.16     70.05 o 
  -6  17   6     2635.00     2231.89    243.03 o 
  -5  17   6      635.54      798.82    117.50 o 
  -4  17   6     2842.32     2632.87    247.74 o 
  -3  17   6     3086.10     2970.89    170.95 o 
  -2  17   6      707.97      661.54     81.34 o 
  -1  17   6     4636.91     4703.74    168.14 o 
   0  17   6       34.25       34.22     45.29 o 
   1  17   6     4180.98     3946.96    157.91 o 
   2  17   6     1594.09     1542.21    119.65 o 
   3  17   6     2054.74     2017.65    169.37 o 
   4  17   6     2650.24     2705.86    194.73 o 
   5  17   6      103.21       59.35     75.48 o 
   6  17   6     2282.85     2236.33    198.84 o 
   7  17   6       89.16      -14.22     72.22 o 
  -7  18   6      658.31      706.91    165.93 o 
  -6  18   6       95.63      180.67     84.17 o 
  -5  18   6      909.21      801.27    127.50 o 
  -4  18   6      586.67      526.24    102.04 o 
  -3  18   6      341.78      436.73     94.55 o 
  -2  18   6      527.79      694.61     90.27 o 
  -1  18   6       65.13      -40.70     40.70 o 
   0  18   6      807.53      808.34     93.96 o 
   1  18   6      291.91      366.62     71.47 o 
   2  18   6      261.50      311.24     88.66 o 
   3  18   6      760.65      656.54    113.16 o 
   4  18   6       21.57       76.07     65.45 o 
   5  18   6      950.90      936.22    140.32 o 
   6  18   6       60.61      227.45     94.73 o 
  -6  19   6       44.47       59.29     96.75 o 
  -5  19   6       96.79       84.80    110.54 o 
  -4  19   6      133.15       38.84     94.91 o 
  -3  19   6      698.63      558.20    143.29 o 
  -2  19   6       23.86       -1.82     59.43 o 
  -1  19   6     1287.40     1254.32    112.68 o 
   0  19   6        3.04       48.62     52.40 o 
   1  19   6     1252.05     1180.18    110.41 o 
   2  19   6      164.69      144.36     63.46 o 
   3  19   6      728.22      809.34    100.50 o 
   4  19   6      294.38      180.68    224.76 o 
   5  19   6      470.29      480.62    113.25 o 
  -5  20   6      860.76     1005.90    193.50 o 
  -4  20   6      633.61      831.93    187.53 o 
  -3  20   6      278.96      261.30    121.80 o 
  -2  20   6     1671.73     1346.94    217.86 o 
  -1  20   6       46.15       59.98     56.58 o 
   0  20   6     3074.13     3172.25    264.53 o 
   1  20   6      222.88      190.17     67.16 o 
   2  20   6     2454.44     2388.86    190.17 o 
   3  20   6      621.55      680.86     99.25 o 
   4  20   6      973.45      774.69    131.72 o 
  -3  21   6      184.27      202.24    116.75 o 
  -2  21   6       11.13       90.32     96.52 o 
  -1  21   6      378.77      455.08    103.64 o 
   0  21   6       15.90       15.70     69.53 o 
   1  21   6      381.35      273.42    100.54 o 
   2  21   6       18.84       -0.89     60.02 o 
   3  21   6      360.72      403.58     80.14 o 
  -1  22   6      153.01      184.77    101.35 o 
   0  22   6      665.02      645.33    120.27 o 
 -11   1   7      349.17      397.81    148.80 o 
 -10   1   7      474.66      731.08    123.89 o 
  -9   1   7      308.95      316.82     84.81 o 
  -8   1   7     1573.34     1774.95    154.37 o 
  -7   1   7      129.09      122.05     40.49 o 
  -6   1   7    10191.72    10343.48    192.97 o 
  -5   1   7     1256.73     1380.29     86.81 o 
  -4   1   7     8466.42     8879.80    131.96 o 
  -3   1   7    15690.35    15256.65    169.29 o 
  -2   1   7     6511.91     6224.34    213.79 o 
  -1   1   7    39442.46    40590.57    335.92 o 
   0   1   7     1126.54     1115.15     42.99 o 
   1   1   7    37364.57    40066.27    452.43 o 
   2   1   7     8394.96     8043.92    464.91 o 
   3   1   7    11598.51    11691.15    245.10 o 
   4   1   7     7158.93     7070.75    118.16 o 
   5   1   7     5805.22     5539.33    127.41 o 
   6   1   7     8682.87     8749.56    380.27 o 
   7   1   7       60.22       83.54     36.96 o 
   8   1   7     1488.11     1344.69     92.22 o 
   9   1   7      133.07      182.62     47.15 o 
  10   1   7      222.45      238.82     60.86 o 
 -11   2   7      281.97      420.88    107.43 o 
 -10   2   7      196.68      212.94     78.66 o 
  -9   2   7     1081.12     1198.87    140.20 o 
  -8   2   7      431.93      399.45     86.76 o 
  -7   2   7     4259.51     4343.49    182.38 o 
  -6   2   7      514.92      513.86     70.01 o 
  -5   2   7     5000.65     5025.44    113.04 o 
  -4   2   7     7192.50     6602.16    151.80 o 
  -3   2   7     3891.40     3967.83     84.15 o 
  -2   2   7    13869.29    13006.34    154.64 o 
  -1   2   7      473.37      483.21     26.27 o 
   0   2   7    11779.25    12196.32    166.81 o 
   1   2   7     6633.50     6812.15    133.42 o 
   2   2   7    14362.98    14465.99    216.02 o 
   3   2   7    14132.86    14174.08    222.57 o 
   4   2   7      912.95      894.70     77.58 o 
   5   2   7     8538.63     8731.27    161.15 o 
   6   2   7      400.64      442.52     52.37 o 
   7   2   7     6416.12     5915.35    169.80 o 
   8   2   7       84.13      181.92     43.58 o 
   9   2   7      537.30      631.56     90.13 o 
  10   2   7      491.82      533.85     75.81 o 
 -11   3   7       49.16       42.03     69.89 o 
 -10   3   7       20.10      -40.03     67.17 o 
  -9   3   7       42.97       49.76    126.05 o 
  -8   3   7      138.91      184.71     94.22 o 
  -7   3   7       60.76      112.87     49.48 o 
  -6   3   7        6.13        9.98     37.26 o 
  -5   3   7        9.11       -1.69     29.15 o 
  -4   3   7      934.48      896.48     61.56 o 
  -3   3   7     1592.25     1617.01     59.27 o 
  -2   3   7      308.08      324.01     31.84 o 
  -1   3   7     4235.16     4257.36     95.45 o 
   0   3   7     2925.15     3037.10     61.15 o 
   1   3   7     2499.12     2666.19     76.49 o 
   2   3   7     1510.82     1931.78     79.37 o 
   3   3   7      210.05      240.51     39.92 o 
   4   3   7       38.73       76.28     25.32 o 
   5   3   7      236.01      253.48     44.98 o 
   6   3   7       49.62       36.75     42.16 o 
   7   3   7       91.97      142.82     41.51 o 
   8   3   7       67.11       31.60     34.30 o 
   9   3   7       10.82       51.99     44.63 o 
  10   3   7       39.68       86.39     51.19 o 
 -11   4   7       67.12       73.56     80.95 o 
 -10   4   7      375.61      412.59    128.35 o 
  -9   4   7     2355.32     2385.59    182.99 o 
  -8   4   7       18.62       68.92     56.79 o 
  -7   4   7     5441.27     5203.46    291.36 o 
  -6   4   7      905.30      947.66     66.44 o 
  -5   4   7     4636.43     4356.60    111.51 o 
  -4   4   7     7949.21     7574.10    152.29 o 
  -3   4   7     5851.10     5796.59    112.18 o 
  -2   4   7    27311.82    27850.53    515.02 o 
  -1   4   7     1907.73     1890.74     48.57 o 
   0   4   7    14958.55    15117.17    149.98 o 
   1   4   7      142.20      209.88     24.84 o 
   2   4   7    15356.66    15325.42    232.20 o 
   3   4   7     9963.01    10137.08    191.56 o 
   4   4   7     3285.44     3070.66     87.99 o 
   5   4   7     8934.98     8602.34    160.87 o 
   6   4   7      234.66      213.06     40.31 o 
   7   4   7     4705.59     4617.35    135.35 o 
   8   4   7      543.44      601.30     67.69 o 
   9   4   7     1550.02     1574.76    106.28 o 
  10   4   7      933.79      895.42    112.90 o 
 -11   5   7      374.06      479.83    110.68 o 
 -10   5   7      361.84      462.69    107.32 o 
  -9   5   7      392.31      560.90    105.54 o 
  -8   5   7     1369.58     1402.20    141.29 o 
  -7   5   7      110.37      182.46     64.84 o 
  -6   5   7     2379.13     2394.86     96.81 o 
  -5   5   7      511.11      590.03     53.69 o 
  -4   5   7      976.38     1022.78     58.99 o 
  -3   5   7     8730.87     8000.37    102.84 o 
  -2   5   7     2002.75     2113.11     52.30 o 
  -1   5   7    14199.96    13755.57    168.34 o 
   0   5   7     2403.54     2557.07    101.78 o 
   1   5   7     3419.10     3321.39     70.55 o 
   2   5   7      233.83      296.83     40.48 o 
   3   5   7     5422.60     5637.64    143.69 o 
   4   5   7     3673.54     3661.08    109.50 o 
   5   5   7      546.52      623.48     63.22 o 
   6   5   7     2261.89     2117.02    114.99 o 
   7   5   7       13.36       47.41     33.90 o 
   8   5   7     1696.50     1672.09    144.24 o 
   9   5   7      472.25      491.82    135.59 o 
  10   5   7      307.80      272.34     68.47 o 
 -11   6   7        1.23      -59.74     59.74 o 
 -10   6   7       29.72      -20.13     62.47 o 
  -9   6   7      212.99      253.42     88.64 o 
  -8   6   7       95.31      117.03     69.49 o 
  -7   6   7     1668.46     1737.42    115.47 o 
  -6   6   7      910.98     1004.85     72.15 o 
  -5   6   7     3007.31     2580.79    107.90 o 
  -4   6   7      795.86      814.01     56.54 o 
  -3   6   7     4309.04     4374.36     93.77 o 
  -2   6   7      615.12      703.32     36.43 o 
  -1   6   7      884.44      909.20     68.16 o 
   0   6   7     3642.92     3931.40     87.54 o 
   1   6   7      325.46      351.28     26.84 o 
   2   6   7      609.64      568.82     57.17 o 
   3   6   7     1278.96     1032.27     74.02 o 
   4   6   7      381.88      527.97     81.83 o 
   5   6   7     2456.08     2618.38    144.06 o 
   6   6   7       90.92      129.27     42.60 o 
   7   6   7      750.53      866.47     89.32 o 
   8   6   7        0.06       -3.38     42.77 o 
   9   6   7      318.61      361.87     74.23 o 
  10   6   7       13.83      -23.62     49.93 o 
 -11   7   7      372.01      448.42    106.21 o 
 -10   7   7      518.39      724.84    129.39 o 
  -9   7   7      355.68      312.34    111.69 o 
  -8   7   7     3555.15     3753.12    200.46 o 
  -7   7   7        1.29       10.31     43.42 o 
  -6   7   7    10253.10    10062.65    193.30 o 
  -5   7   7     2410.57     2397.39     91.87 o 
  -4   7   7     9373.29     8859.04    215.06 o 
  -3   7   7     5204.22     5251.34    115.88 o 
  -2   7   7     5321.19     5225.19     89.16 o 
  -1   7   7    15908.80    16403.56    319.66 o 
   0   7   7     2563.22     2474.57     85.48 o 
   1   7   7     6503.15     6348.97    147.96 o 
   2   7   7     5008.15     4675.66    132.54 o 
   3   7   7     5735.61     5189.35    146.19 o 
   4   7   7    12805.36    13200.93    246.67 o 
   5   7   7      764.41      779.22     99.91 o 
   6   7   7     6837.99     7081.63    199.97 o 
   7   7   7       46.66       29.50     44.75 o 
   8   7   7     2396.49     2382.80    144.11 o 
   9   7   7      321.10      260.40     67.21 o 
  10   7   7      427.46      498.29     89.08 o 
 -10   8   7       50.57        7.80     76.53 o 
  -9   8   7      367.85      447.13     98.49 o 
  -8   8   7      187.91      144.43     71.64 o 
  -7   8   7     2886.24     3105.46    118.21 o 
  -6   8   7      114.39      102.82     40.64 o 
  -5   8   7     3487.77     3307.57    106.70 o 
  -4   8   7      807.79      702.82     63.42 o 
  -3   8   7     4925.20     4791.02     91.62 o 
  -2   8   7     2899.04     3139.42     70.47 o 
  -1   8   7      214.28      298.13     37.80 o 
   0   8   7     2252.66     2163.81     91.88 o 
   1   8   7     1701.79     1601.36     84.44 o 
   2   8   7     3329.53     3499.59    120.51 o 
   3   8   7     4135.53     4284.52    137.89 o 
   4   8   7      145.09      179.12     48.40 o 
   5   8   7     2828.53     3124.06    164.45 o 
   6   8   7       10.98      -80.95     93.53 o 
   7   8   7     2563.92     2660.68    145.31 o 
   8   8   7      317.91      228.09     62.46 o 
   9   8   7      324.80      382.16     79.31 o 
  10   8   7       51.32       49.77     52.67 o 
 -10   9   7       45.56       71.07     82.87 o 
  -9   9   7       66.07       94.72     75.01 o 
  -8   9   7      155.01       43.43     63.25 o 
  -7   9   7      141.12      212.30     52.05 o 
  -6   9   7      519.75      428.22     67.79 o 
  -5   9   7      453.15      505.53     56.58 o 
  -4   9   7      828.14      796.83     59.14 o 
  -3   9   7      795.95      807.12     74.15 o 
  -2   9   7       88.14      181.14     33.54 o 
  -1   9   7     5021.93     4998.72    117.57 o 
   0   9   7      601.53      664.46     53.73 o 
   1   9   7     5424.26     5372.63    129.35 o 
   2   9   7      127.50      227.40     44.89 o 
   3   9   7     2802.24     2761.60    116.15 o 
   4   9   7      454.90      329.41     73.56 o 
   5   9   7      212.98      255.34     74.12 o 
   6   9   7      157.49      140.79     66.30 o 
   7   9   7       10.01       27.14     70.21 o 
   8   9   7      514.37      491.98     85.44 o 
   9   9   7       61.30      112.84     73.78 o 
 -10  10   7      316.48      341.01     97.12 o 
  -9  10   7      854.71      971.57    134.83 o 
  -8  10   7      295.98      473.28     98.40 o 
  -7  10   7     1827.45     2039.79    121.80 o 
  -6  10   7      101.30      144.34     42.86 o 
  -5  10   7     4676.25     4095.47    150.93 o 
  -4  10   7     4873.36     4805.38    155.76 o 
  -3  10   7     3705.88     3644.90    132.01 o 
  -2  10   7    17803.17    17454.60    300.06 o 
  -1  10   7      863.35      788.99     58.52 o 
   0  10   7    23140.80    22719.17    343.02 o 
   1  10   7     1587.20     1395.53     93.75 o 
   2  10   7    12733.56    12531.87    246.78 o 
   3  10   7     4012.51     3786.71    141.15 o 
   4  10   7     2475.96     2444.97    151.35 o 
   5  10   7     4770.19     4668.56    282.21 o 
   6  10   7        0.25      -48.62     49.34 o 
   7  10   7     2657.91     2586.27    188.31 o 
   8  10   7      299.54      448.46    103.38 o 
   9  10   7     1494.87     1565.58    136.56 o 
 -10  11   7       41.24       54.08     78.97 o 
  -9  11   7       64.48      103.85    153.40 o 
  -8  11   7      184.65      270.49    126.63 o 
  -7  11   7      150.72       95.02    132.95 o 
  -6  11   7      307.54      211.54     69.66 o 
  -5  11   7      262.73      194.29     68.01 o 
  -4  11   7      420.65      399.80     62.99 o 
  -3  11   7     3765.54     3483.75    226.64 o 
  -2  11   7      126.19      145.59     35.90 o 
  -1  11   7     9048.40     8950.65    170.98 o 
   0  11   7       67.05       47.45     29.50 o 
   1  11   7     4277.80     4429.76    135.40 o 
   2  11   7      107.52      130.72     52.22 o 
   3  11   7     1134.09     1137.69    203.84 o 
   4  11   7      189.23      186.77     66.98 o 
   5  11   7       49.15       31.40     52.64 o 
   6  11   7      258.23      142.97     74.33 o 
   7  11   7      312.50      427.75    103.41 o 
   8  11   7      314.82      420.73    185.92 o 
   9  11   7      165.23      279.14     98.43 o 
  -9  12   7      495.69      526.27    173.28 o 
  -8  12   7        0.30      115.83    102.73 o 
  -7  12   7     1584.16     1730.47    155.00 o 
  -6  12   7       15.50       52.36     53.32 o 
  -5  12   7     3170.62     2760.28    157.41 o 
  -4  12   7      103.79      114.08     63.66 o 
  -3  12   7     2425.89     2348.65    135.54 o 
  -2  12   7       90.37      145.64     37.63 o 
  -1  12   7      164.74      139.64     44.06 o 
   0  12   7      754.65      690.35     68.24 o 
   1  12   7      626.06      547.60     64.68 o 
   2  12   7     3648.82     3456.88    188.45 o 
   3  12   7     5183.56     5172.47    209.12 o 
   4  12   7     1778.45     1653.08    142.57 o 
   5  12   7     3417.49     3616.44    207.52 o 
   6  12   7      119.52      274.11     87.64 o 
   7  12   7     1860.10     2096.74    185.41 o 
   8  12   7        7.95       92.72     78.29 o 
   9  12   7      369.38      277.79     93.64 o 
  -9  13   7      244.30      210.97    144.78 o 
  -8  13   7     2048.89     2344.33    282.90 o 
  -7  13   7       54.22       54.72     69.14 o 
  -6  13   7     2952.69     3304.68    226.14 o 
  -5  13   7      195.55      234.21     66.04 o 
  -4  13   7     4091.69     4165.42    185.41 o 
  -3  13   7     2224.03     1993.10    138.15 o 
  -2  13   7      674.21      625.03     65.76 o 
  -1  13   7     2494.84     2572.63    110.27 o 
   0  13   7      124.22      148.75     45.05 o 
   1  13   7     5095.58     5320.85    165.87 o 
   2  13   7     2158.63     2076.35    258.89 o 
   3  13   7     6276.40     5630.14    221.33 o 
   4  13   7     7734.86     7958.53    276.99 o 
   5  13   7      660.22      485.12    109.05 o 
   6  13   7     5038.83     5049.83    256.36 o 
   7  13   7       22.00       44.91     69.85 o 
   8  13   7     1536.13     1498.33    254.98 o 
  -9  14   7      124.32      101.81    128.70 o 
  -8  14   7        0.35      -30.34     86.41 o 
  -7  14   7      549.54      484.54     97.18 o 
  -6  14   7       10.67       15.98     59.40 o 
  -5  14   7      614.39      580.26     97.09 o 
  -4  14   7       15.00       24.26     50.52 o 
  -3  14   7       45.79      183.87     59.69 o 
  -2  14   7       17.68       12.40     33.60 o 
  -1  14   7      138.74      163.61     46.59 o 
   0  14   7        5.84       70.00     41.04 o 
   1  14   7        4.19      -35.09     49.15 o 
   2  14   7     1619.95     1639.86    263.02 o 
   3  14   7      384.82      528.66     95.76 o 
   4  14   7      270.96      312.74     83.01 o 
   5  14   7      585.27      796.22    261.30 o 
   6  14   7      139.46      304.72     95.75 o 
   7  14   7      301.52      452.89    129.04 o 
   8  14   7       61.52      115.72     84.71 o 
  -8  15   7      330.84      242.92     94.32 o 
  -7  15   7       25.54      -10.70     69.24 o 
  -6  15   7      729.36      683.52    154.21 o 
  -5  15   7      516.89      457.04     89.94 o 
  -4  15   7     1479.69     1503.88    137.23 o 
  -3  15   7     2831.27     2470.31    156.08 o 
  -2  15   7     1241.43     1293.93    136.85 o 
  -1  15   7     6678.03     6436.51    379.74 o 
   0  15   7       37.57       68.45     58.67 o 
   1  15   7     6103.83     6254.39    463.57 o 
   2  15   7      493.17      649.87     82.16 o 
   3  15   7     2225.79     2394.25    169.80 o 
   4  15   7      130.19      225.08     78.68 o 
   5  15   7      581.01      502.23    106.33 o 
   6  15   7      498.81      465.77    103.15 o 
   7  15   7      190.58      333.28    101.95 o 
  -8  16   7       84.05        9.39    103.99 o 
  -7  16   7      622.30      716.90    124.61 o 
  -6  16   7       28.42       58.03     68.41 o 
  -5  16   7     1605.09     1556.34    179.48 o 
  -4  16   7     2686.90     2533.05    173.86 o 
  -3  16   7      453.98      500.37     89.75 o 
  -2  16   7     7309.14     7202.85    258.46 o 
  -1  16   7      620.71      549.92     75.75 o 
   0  16   7    10938.14    11292.32    353.51 o 
   1  16   7      787.09      736.00     89.03 o 
   2  16   7     4884.80     5180.32    183.69 o 
   3  16   7      260.56      233.34     79.62 o 
   4  16   7     1820.81     2299.96    397.35 o 
   5  16   7      728.77      742.77    124.62 o 
   6  16   7        1.64       17.36     79.32 o 
   7  16   7      569.33      718.54    132.92 o 
  -7  17   7        1.07       77.27     72.96 o 
  -6  17   7        9.97      -11.01     72.25 o 
  -5  17   7        4.43       66.29     71.59 o 
  -4  17   7       72.24       56.16     83.88 o 
  -3  17   7      225.34      275.13     80.56 o 
  -2  17   7       44.40       19.57     77.79 o 
  -1  17   7     1078.96     1069.75     99.28 o 
   0  17   7      290.93      415.82     71.06 o 
   1  17   7      148.71      193.34     61.33 o 
   2  17   7       49.45       82.75     96.52 o 
   3  17   7      258.14      278.95     91.08 o 
   4  17   7       40.65      -23.51     69.08 o 
   5  17   7      125.85      214.09    233.15 o 
   6  17   7       95.54       56.07    133.87 o 
  -6  18   7       67.58      -21.31     66.54 o 
  -5  18   7     1975.98     2010.00    176.19 o 
  -4  18   7      987.56      829.48    123.95 o 
  -3  18   7      846.75      751.42    116.77 o 
  -2  18   7      582.06      499.71     94.80 o 
  -1  18   7      203.12      240.17     61.10 o 
   0  18   7     2099.57     1934.01    165.51 o 
   1  18   7      591.42      649.80     89.27 o 
   2  18   7      683.55      624.99     92.08 o 
   3  18   7     1744.57     1864.38    137.45 o 
   4  18   7      535.57      763.12    129.21 o 
   5  18   7     1966.65     2123.95    196.08 o 
  -5  19   7      136.31       89.40     79.07 o 
  -4  19   7     1216.51     1361.00    256.93 o 
  -3  19   7      584.85      558.39    110.99 o 
  -2  19   7      613.36      715.19    148.57 o 
  -1  19   7     1155.11     1231.77    140.15 o 
   0  19   7       82.97       94.88     55.90 o 
   1  19   7      750.42      853.08    103.34 o 
   2  19   7      965.92     1154.51    115.26 o 
   3  19   7      508.90      475.32     92.38 o 
   4  19   7     1837.11     1968.37    187.22 o 
   5  19   7      130.57      250.81     96.85 o 
  -4  20   7      162.67      267.50    122.26 o 
  -3  20   7       27.24      114.21     81.72 o 
  -2  20   7      205.70      190.48     80.88 o 
  -1  20   7        1.20      -17.11     65.89 o 
   0  20   7      224.71      421.42     81.58 o 
   1  20   7       54.64      184.59     69.48 o 
   2  20   7      123.95      132.14     88.13 o 
   3  20   7       28.29      -55.13     55.13 o 
  -3  21   7     1550.28     1111.38    210.28 o 
  -2  21   7      164.42      317.37    123.18 o 
  -1  21   7     2526.48     2331.23    278.07 o 
   0  21   7       39.62       -4.41     75.15 o 
   1  21   7     2416.41     2432.52    194.46 o 
   2  21   7       59.14       85.21     64.10 o 
 -11   0   8      285.17      477.32    164.78 o 
 -10   0   8      503.35      607.17    163.17 o 
  -9   0   8     4571.37     4708.43    326.34 o 
  -8   0   8      288.32       90.32    102.04 o 
  -7   0   8     9477.23     9737.81    285.39 o 
  -6   0   8       80.08      137.99     58.02 o 
  -5   0   8    11979.48    11802.14    292.16 o 
  -4   0   8     2928.23     2820.05    186.15 o 
  -3   0   8    13886.50    14253.29    383.10 o 
  -2   0   8     4327.49     4362.56    188.68 o 
  -1   0   8       82.44      131.67     40.33 o 
   0   0   8    33977.70    37570.73    986.02 o 
   1   0   8     3530.62     3321.23    110.08 o 
   2   0   8    19504.54    19878.91    446.30 o 
   3   0   8    17579.91    16831.34    437.34 o 
   4   0   8    10540.70    10294.98    357.82 o 
   5   0   8    16959.12    16874.31    334.50 o 
   6   0   8      644.25      753.64     91.24 o 
   7   0   8     2094.35     2185.90    145.50 o 
   8   0   8      284.13      206.20     69.70 o 
   9   0   8      661.89      666.22    113.40 o 
  10   0   8      441.69      459.86    133.75 o 
 -11   1   8       41.89       51.96    111.92 o 
 -10   1   8      399.97      622.57    117.25 o 
  -9   1   8      215.18      200.69    133.18 o 
  -8   1   8     2183.00     2374.16    172.82 o 
  -7   1   8        0.57      -31.99     31.99 o 
  -6   1   8     4409.15     4241.85    129.34 o 
  -5   1   8        2.56        3.69     43.45 o 
  -4   1   8     1219.55     1202.90     83.73 o 
  -3   1   8        1.81       19.80     15.28 o 
  -2   1   8      134.63      219.94     29.52 o 
  -1   1   8      879.62      887.50     36.20 o 
   0   1   8     2017.56     1878.36    108.03 o 
   1   1   8      237.38      276.49     33.39 o 
   2   1   8    12215.77    11978.00    235.04 o 
   3   1   8      653.88      582.75     74.12 o 
   4   1   8     8894.13     8809.84    263.45 o 
   5   1   8     1501.15     1573.49     77.03 o 
   6   1   8     5059.08     4782.19    128.92 o 
   7   1   8       13.82       13.25     27.55 o 
   8   1   8       12.33       16.77     34.03 o 
   9   1   8       43.78       58.98     44.58 o 
  10   1   8      149.44       63.06     49.02 o 
 -11   2   8        2.18      152.87     85.76 o 
 -10   2   8       45.93       88.36     83.31 o 
  -9   2   8      429.69      381.83    100.66 o 
  -8   2   8       20.95        1.31     60.58 o 
  -7   2   8       76.01       95.44     41.13 o 
  -6   2   8      314.13      356.17     76.55 o 
  -5   2   8     1483.09     1298.37    124.71 o 
  -4   2   8     5779.88     5988.91    301.62 o 
  -3   2   8     2438.44     2612.55     71.62 o 
  -2   2   8    20390.36    20426.06    213.37 o 
  -1   2   8     3433.68     3417.63     69.57 o 
   0   2   8    17353.37    17076.96    167.10 o 
   1   2   8      884.53      727.24     43.18 o 
   2   2   8    16195.04    16096.92    239.09 o 
   3   2   8       55.73       43.02     28.28 o 
   4   2   8     1675.13     1538.81     86.59 o 
   5   2   8      153.71      240.86     53.14 o 
   6   2   8      179.21      146.87     37.40 o 
   7   2   8      617.13      594.42     71.13 o 
   8   2   8      329.72      395.02     59.18 o 
   9   2   8      509.28      592.64     74.85 o 
  10   2   8      683.74      679.66     83.54 o 
 -11   3   8      496.59      683.24    131.21 o 
 -10   3   8      320.48      384.79     98.28 o 
  -9   3   8       62.91       51.64     60.54 o 
  -8   3   8     1690.98     1705.07    154.86 o 
  -7   3   8       15.08       18.14     45.36 o 
  -6   3   8     6932.29     6658.04    188.82 o 
  -5   3   8     6646.88     6294.51    210.04 o 
  -4   3   8     4273.23     4206.93    100.20 o 
  -3   3   8    16620.97    16640.24    200.13 o 
  -2   3   8     5360.38     5581.30    181.58 o 
  -1   3   8    53312.89    54129.44    743.99 o 
   0   3   8       93.31      133.92     21.76 o 
   1   3   8    25657.87    26704.44    258.11 o 
   2   3   8      121.98       90.54     32.61 o 
   3   3   8     7767.57     7576.17    168.33 o 
   4   3   8     2172.88     2129.67    109.66 o 
   5   3   8     1195.95     1054.95     78.05 o 
   6   3   8     3013.44     3349.81    109.98 o 
   7   3   8      855.04     1066.65     79.73 o 
   8   3   8     2669.60     2508.17    114.12 o 
   9   3   8     1633.54     1669.77    110.79 o 
  10   3   8      717.02      808.02    106.54 o 
 -11   4   8       11.65      145.78     81.04 o 
 -10   4   8       10.35       21.88     69.12 o 
  -9   4   8       57.24       65.07     67.52 o 
  -8   4   8      225.73      250.81     80.26 o 
  -7   4   8        7.39      -37.56     37.56 o 
  -6   4   8      617.86      584.59     74.16 o 
  -5   4   8      123.32      145.21     45.59 o 
  -4   4   8     1637.57     1805.65     71.54 o 
  -3   4   8       11.12       24.02     23.54 o 
  -2   4   8    15265.84    15494.98    191.21 o 
  -1   4   8        4.07      -13.32     14.97 o 
   0   4   8     4712.43     4600.14     81.17 o 
   1   4   8       46.82       37.05     25.76 o 
   2   4   8     4413.99     4239.21    121.40 o 
   3   4   8      946.52      924.70     70.21 o 
   4   4   8       62.15       42.67     39.64 o 
   5   4   8        1.56       70.66     34.12 o 
   6   4   8       43.95       29.58     31.32 o 
   7   4   8      130.85      222.12     45.09 o 
   8   4   8      343.86      435.32     74.42 o 
   9   4   8       53.49      165.29     58.77 o 
  10   4   8      229.20      378.15     79.69 o 
 -11   5   8        7.43       68.83     99.97 o 
 -10   5   8      722.29      697.89    124.84 o 
  -9   5   8      150.71       80.44     69.53 o 
  -8   5   8     2996.51     3382.72    197.58 o 
  -7   5   8       68.30      106.70     49.66 o 
  -6   5   8     7207.52     7088.99    325.02 o 
  -5   5   8      759.53      721.14     75.39 o 
  -4   5   8     7929.38     7416.50    142.76 o 
  -3   5   8      876.47      784.97     52.80 o 
  -2   5   8      994.35      990.21     41.33 o 
  -1   5   8     2440.60     2395.11     58.26 o 
   0   5   8      526.72      424.90     30.63 o 
   1   5   8     4024.07     4007.24     84.27 o 
   2   5   8    11428.17    11398.80    213.85 o 
   3   5   8     2240.26     2358.52     98.81 o 
   4   5   8    12383.29    12024.96    183.51 o 
   5   5   8     1451.77     1294.45    135.48 o 
   6   5   8     8443.94     7822.76    206.28 o 
   7   5   8       30.43       28.15     48.29 o 
   8   5   8     2297.18     2197.24    139.94 o 
   9   5   8       63.10       16.31     49.69 o 
  10   5   8      375.74      320.11     74.24 o 
 -11   6   8      200.76      296.60     92.62 o 
 -10   6   8      108.49       -6.71     72.99 o 
  -9   6   8     1809.18     1881.91    170.52 o 
  -8   6   8      578.63      407.64     90.41 o 
  -7   6   8     6307.13     6219.59    194.58 o 
  -6   6   8      113.22      160.16     51.65 o 
  -5   6   8     8700.99     8405.40    163.80 o 
  -4   6   8      443.00      412.71     45.67 o 
  -3   6   8     7695.94     7409.52    138.31 o 
  -2   6   8     1074.45     1022.48     42.82 o 
  -1   6   8     1415.34     1335.56     48.13 o 
   0   6   8     5815.54     5859.99     92.17 o 
   1   6   8     2609.58     2541.90     82.07 o 
   2   6   8    10951.86    11548.24    219.13 o 
   3   6   8    14867.93    14931.04    257.70 o 
   4   6   8     3678.29     3495.62    126.38 o 
   5   6   8     9762.23     9639.67    278.68 o 
   6   6   8     1099.38     1152.94    121.77 o 
   7   6   8     5958.09     5227.46    183.11 o 
   8   6   8        1.96       37.04     45.15 o 
   9   6   8     1641.93     1443.40    126.52 o 
  10   6   8      170.01      143.07     60.97 o 
 -10   7   8       65.52       97.04     82.32 o 
  -9   7   8       55.55      -60.39     62.45 o 
  -8   7   8       60.65      -44.01     54.24 o 
  -7   7   8       18.15      -45.90     45.90 o 
  -6   7   8      335.21      337.11     63.98 o 
  -5   7   8      611.90      518.27     55.53 o 
  -4   7   8       57.92       40.59     28.53 o 
  -3   7   8     1428.89     1326.37     64.29 o 
  -2   7   8       25.98       18.20     21.92 o 
  -1   7   8      813.26      853.10     52.21 o 
   0   7   8      310.92      267.34     35.71 o 
   1   7   8      360.77      365.25     43.17 o 
   2   7   8     2321.64     2438.43    102.24 o 
   3   7   8      108.68       82.43     40.43 o 
   4   7   8     1415.96     1521.95     96.68 o 
   5   7   8       41.98       58.81     53.17 o 
   6   7   8     1104.24      948.30    115.86 o 
   7   7   8      318.50      329.39    103.76 o 
   8   7   8      220.70      125.05     55.17 o 
   9   7   8       15.89       40.30     57.07 o 
  10   7   8        4.04      129.16     97.21 o 
 -10   8   8      338.93      481.71    111.93 o 
  -9   8   8      554.44      608.13    194.88 o 
  -8   8   8       94.39      176.59     76.31 o 
  -7   8   8      824.74      873.90     96.52 o 
  -6   8   8      471.94      308.20     58.91 o 
  -5   8   8     2077.73     2106.66    188.50 o 
  -4   8   8     2938.07     2854.12     94.65 o 
  -3   8   8     2046.36     1719.40     92.91 o 
  -2   8   8    16912.06    16010.61    419.67 o 
  -1   8   8       91.63       72.61     27.06 o 
   0   8   8    13376.44    13583.37    236.67 o 
   1   8   8      261.64      217.87     36.79 o 
   2   8   8    10760.80    11474.47    250.72 o 
   3   8   8      894.80      748.60    111.55 o 
   4   8   8     1099.73     1214.37     94.62 o 
   5   8   8     1723.28     1621.49    135.92 o 
   6   8   8       11.65       80.33     52.71 o 
   7   8   8     1169.33     1125.91    135.60 o 
   8   8   8      225.03      378.33     96.74 o 
   9   8   8      682.81      888.32    110.90 o 
 -10   9   8      164.02      242.72    119.04 o 
  -9   9   8      214.36      119.51    172.13 o 
  -8   9   8     1232.10     1173.15    139.46 o 
  -7   9   8      191.95      146.20     58.06 o 
  -6   9   8     2157.71     2268.88    105.98 o 
  -5   9   8     1781.40     1739.10    108.84 o 
  -4   9   8     3491.91     3606.82    134.42 o 
  -3   9   8     7864.16     7364.90    196.26 o 
  -2   9   8     1931.37     2007.18    103.60 o 
  -1   9   8    22833.59    23027.58    295.72 o 
   0   9   8       25.91       86.64     30.39 o 
   1   9   8    16804.07    16950.55    298.92 o 
   2   9   8      805.33      833.83     86.33 o 
   3   9   8     5370.75     5273.41    162.80 o 
   4   9   8     3694.44     3636.38    142.38 o 
   5   9   8      158.44      147.41     69.10 o 
   6   9   8     2860.76     3115.21    190.10 o 
   7   9   8      377.38      456.39     98.39 o 
   8   9   8     1306.21     1414.79    155.50 o 
   9   9   8      329.59      175.64    173.05 o 
 -10  10   8        1.79       -1.66     72.82 o 
  -9  10   8       57.70       77.17     77.61 o 
  -8  10   8       10.31       28.04     99.74 o 
  -7  10   8      174.82      275.34    177.19 o 
  -6  10   8      358.61      301.52     64.65 o 
  -5  10   8       70.48      118.76     47.34 o 
  -4  10   8      866.06      846.60     83.14 o 
  -3  10   8      241.06      201.29     49.38 o 
  -2  10   8     2294.64     2160.07    108.71 o 
  -1  10   8     1370.58     1529.54     79.84 o 
   0  10   8     1469.02     1575.64    112.22 o 
   1  10   8       10.25       42.74     31.23 o 
   2  10   8        1.50        1.31     36.36 o 
   3  10   8      571.85      479.91     68.10 o 
   4  10   8      226.82      248.33     67.96 o 
   5  10   8        8.54       85.48     58.97 o 
   6  10   8      462.77      379.74     94.33 o 
   7  10   8       12.86       64.84     66.26 o 
   8  10   8       62.38       72.30    135.02 o 
   9  10   8        8.11      150.54    189.25 o 
  -9  11   8      125.19       18.61    106.63 o 
  -8  11   8     1765.16     1624.78    247.74 o 
  -7  11   8        0.49      -23.67     84.11 o 
  -6  11   8     3791.52     4191.66    167.20 o 
  -5  11   8      180.02      230.92     57.67 o 
  -4  11   8     4901.87     4336.95    156.73 o 
  -3  11   8     1249.56     1083.60     90.19 o 
  -2  11   8      314.25      349.27     58.20 o 
  -1  11   8     4273.62     4171.89    147.74 o 
   0  11   8     1005.99      885.86     81.67 o 
   1  11   8     6390.56     6288.22    152.39 o 
   2  11   8     3821.09     3788.66    143.24 o 
   3  11   8     4106.49     4118.30    339.67 o 
   4  11   8     8202.76     8309.80    298.87 o 
   5  11   8      356.29      348.64     86.75 o 
   6  11   8     5415.26     5339.43    242.08 o 
   7  11   8       21.23        8.63     62.32 o 
   8  11   8     2041.38     2242.36    201.59 o 
   9  11   8      217.53       93.30    113.76 o 
  -9  12   8      778.88      856.52    193.27 o 
  -8  12   8       23.49      101.58    104.57 o 
  -7  12   8     2031.37     1954.11    250.27 o 
  -6  12   8        8.04       27.99     57.62 o 
  -5  12   8     5289.71     5239.65    210.66 o 
  -4  12   8      539.32      500.38     73.43 o 
  -3  12   8     2599.41     2340.33    120.10 o 
  -2  12   8     1510.93     1490.77    126.20 o 
  -1  12   8        1.88       10.79     34.74 o 
   0  12   8     2706.88     2718.33    103.08 o 
   1  12   8      325.86      486.75     58.57 o 
   2  12   8     2468.66     2676.88    151.09 o 
   3  12   8     3507.22     3365.09    292.78 o 
   4  12   8      334.10      444.51     92.53 o 
   5  12   8     4996.98     4309.49    212.98 o 
   6  12   8       52.05        7.52     59.36 o 
   7  12   8     2410.74     2454.80    197.70 o 
   8  12   8        4.38       43.13     72.96 o 
  -9  13   8        0.26       25.28    105.02 o 
  -8  13   8       29.25       55.61     90.32 o 
  -7  13   8       15.71       38.15    101.81 o 
  -6  13   8        5.16      -49.82     49.82 o 
  -5  13   8      467.00      698.54    116.06 o 
  -4  13   8        1.45      -21.44     46.36 o 
  -3  13   8      967.29      990.40    108.86 o 
  -2  13   8       39.97       27.62     43.64 o 
  -1  13   8     1245.91     1227.63     87.30 o 
   0  13   8        8.09       34.44     34.38 o 
   1  13   8     2171.69     2107.50    204.18 o 
   2  13   8      374.99      378.61     66.00 o 
   3  13   8      111.22       -0.82     54.22 o 
   4  13   8        0.44        1.14     54.06 o 
   5  13   8      136.06       54.33    135.13 o 
   6  13   8        0.17      -47.25     70.67 o 
   7  13   8      240.52      376.47    102.12 o 
   8  13   8        3.55        9.88     78.38 o 
  -8  14   8       43.05       73.54    103.19 o 
  -7  14   8      840.99     1032.78    204.07 o 
  -6  14   8       60.54       42.22     64.58 o 
  -5  14   8     2753.10     2784.46    171.90 o 
  -4  14   8     4174.10     4028.38    192.77 o 
  -3  14   8     1092.04     1113.62    163.74 o 
  -2  14   8     7533.52     7596.91    252.29 o 
  -1  14   8      989.09      998.32    112.36 o 
   0  14   8    11504.92    11462.05    397.83 o 
   1  14   8      646.91      682.63    120.38 o 
   2  14   8     6175.33     6562.00    363.11 o 
   3  14   8      803.10      851.46    119.65 o 
   4  14   8     2066.43     1887.49    164.58 o 
   5  14   8     1139.14     1302.30    151.60 o 
   6  14   8        1.98      -18.68    123.07 o 
   7  14   8      757.12      759.75    135.36 o 
  -8  15   8      381.05      309.56    141.57 o 
  -7  15   8        9.96      -19.04     86.64 o 
  -6  15   8      283.45      260.78     81.55 o 
  -5  15   8      411.00      227.65     85.69 o 
  -4  15   8      636.98      546.86     96.85 o 
  -3  15   8     4882.45     4580.84    205.63 o 
  -2  15   8      273.97      516.58     89.09 o 
  -1  15   8     4812.63     4579.89    246.36 o 
   0  15   8      117.74      171.62     51.40 o 
   1  15   8     3945.77     3826.83    153.73 o 
   2  15   8       86.48       65.17     52.40 o 
   3  15   8     1898.47     2042.04    341.50 o 
   4  15   8      175.16      274.05     87.65 o 
   5  15   8      255.80      334.12     98.48 o 
   6  15   8      216.10      360.39    108.98 o 
   7  15   8       14.52       62.26     83.60 o 
  -7  16   8      386.72      455.58    109.08 o 
  -6  16   8        1.25       59.72     74.29 o 
  -5  16   8      737.13      875.05    125.41 o 
  -4  16   8       68.32      102.70    154.43 o 
  -3  16   8      516.26      592.98    102.63 o 
  -2  16   8        3.18       11.99     60.21 o 
  -1  16   8       42.01      225.56     77.71 o 
   0  16   8      962.24     1020.76    130.89 o 
   1  16   8       92.70      161.57     55.93 o 
   2  16   8      107.32       31.16     49.85 o 
   3  16   8      487.41      476.84     99.57 o 
   4  16   8      164.18      102.40    107.44 o 
   5  16   8      800.16      582.82    119.86 o 
   6  16   8       55.39      152.93    124.90 o 
  -7  17   8       16.22        9.72     80.43 o 
  -6  17   8     1669.27     1781.38    172.77 o 
  -5  17   8      463.06      641.43    110.33 o 
  -4  17   8     1810.28     1789.09    161.03 o 
  -3  17   8     1203.09     1312.98    162.02 o 
  -2  17   8      471.91      367.17     90.05 o 
  -1  17   8     2698.88     2827.44    174.59 o 
   0  17   8      122.31      150.97     54.98 o 
   1  17   8     2825.62     2851.11    227.17 o 
   2  17   8     1468.89     1601.40    126.05 o 
   3  17   8     1043.20      990.04    109.91 o 
   4  17   8     2353.07     2643.16    512.14 o 
   5  17   8      219.27      223.26    106.52 o 
   6  17   8     2310.09     2167.89    329.55 o 
  -6  18   8       42.06      108.34     80.91 o 
  -5  18   8      365.00      421.05     90.70 o 
  -4  18   8      191.87      130.39     75.71 o 
  -3  18   8      295.47      310.10     90.14 o 
  -2  18   8      479.86      503.17     96.89 o 
  -1  18   8       32.93      -44.45     58.78 o 
   0  18   8      564.05      510.13    153.29 o 
   1  18   8      242.59      280.95     68.81 o 
   2  18   8      179.14      163.41     62.89 o 
   3  18   8      927.72      914.00    108.62 o 
   4  18   8        1.38       96.80    104.45 o 
   5  18   8     1051.21     1419.89    313.12 o 
  -5  19   8      120.68      189.13    107.09 o 
  -4  19   8      236.90      219.20     85.34 o 
  -3  19   8      551.26      624.91    142.48 o 
  -2  19   8       62.54      -52.44     56.90 o 
  -1  19   8      601.22      708.69    112.51 o 
   0  19   8       67.06       29.78     60.79 o 
   1  19   8      896.97      875.19    106.04 o 
   2  19   8        1.12      -37.11     60.59 o 
   3  19   8      485.50      596.97     95.75 o 
   4  19   8       80.97      122.53     63.38 o 
  -4  20   8      763.44      723.04    136.39 o 
  -3  20   8      538.14      384.76     96.20 o 
  -2  20   8     1629.20     1672.79    339.78 o 
  -1  20   8      217.41      173.91     82.39 o 
   0  20   8     2466.12     2914.93    208.82 o 
   1  20   8       45.96       55.51     54.59 o 
   2  20   8     1997.74     1998.63    300.70 o 
   3  20   8      502.48      460.78     86.62 o 
  -1  21   8      332.32      507.09    104.05 o 
   0  21   8        3.33      -59.17     59.17 o 
 -11   1   9      231.00      356.04    108.03 o 
 -10   1   9      341.49      570.08    110.08 o 
  -9   1   9      340.10      478.45    108.40 o 
  -8   1   9     2638.79     3067.30    199.47 o 
  -7   1   9       32.27        6.37     37.01 o 
  -6   1   9     8779.95     8818.24    192.26 o 
  -5   1   9     1733.88     1674.22    102.77 o 
  -4   1   9     5124.76     4801.45    145.34 o 
  -3   1   9     4740.12     4669.78    133.77 o 
  -2   1   9     1232.43     1301.11     53.46 o 
  -1   1   9    34258.98    36051.80    566.86 o 
   0   1   9      534.31      568.64     37.58 o 
   1   1   9    16434.05    17254.56    195.97 o 
   2   1   9     4989.38     4883.92    154.32 o 
   3   1   9     7033.06     7215.47    420.10 o 
   4   1   9     4483.87     4157.98    133.42 o 
   5   1   9     2082.63     1936.45    198.67 o 
   6   1   9     3888.88     3582.80    181.08 o 
   7   1   9      577.55      545.69     76.36 o 
   8   1   9     1876.28     1812.77    106.91 o 
   9   1   9      306.70      315.05     60.42 o 
  10   1   9      497.65      534.50    103.63 o 
 -11   2   9       71.88      232.15     98.72 o 
 -10   2   9      186.58      204.22    151.22 o 
  -9   2   9     1167.98     1423.58    160.22 o 
  -8   2   9      281.80      416.49     93.48 o 
  -7   2   9     3681.70     3582.70    154.12 o 
  -6   2   9      611.78      622.38     97.22 o 
  -5   2   9     5677.18     5759.88    171.09 o 
  -4   2   9      411.80      399.22     56.05 o 
  -3   2   9     2796.36     2809.41    105.56 o 
  -2   2   9    13236.25    13720.42    173.09 o 
  -1   2   9      248.89      304.44     40.64 o 
   0   2   9    22591.56    23411.52    305.14 o 
   1   2   9      134.77      157.97     25.73 o 
   2   2   9     6440.51     6244.37    148.82 o 
   3   2   9     3470.15     3354.87    115.71 o 
   4   2   9     4124.24     4051.11    143.86 o 
   5   2   9     4577.85     3996.20    306.11 o 
   6   2   9       82.58       41.63     31.92 o 
   7   2   9     2078.00     2156.49    118.77 o 
   8   2   9      486.39      555.37     65.70 o 
   9   2   9     1332.12     1398.32    104.41 o 
  10   2   9      349.08      345.13     90.36 o 
 -11   3   9       10.52       12.48     74.06 o 
 -10   3   9      119.47      165.98     82.27 o 
  -9   3   9       18.34       17.67    148.92 o 
  -8   3   9        8.94       87.09     64.10 o 
  -7   3   9       22.94       -9.69     42.33 o 
  -6   3   9      163.47      148.29     54.32 o 
  -5   3   9      415.13      444.55     93.69 o 
  -4   3   9     1603.76     1662.06     96.07 o 
  -3   3   9      566.91      483.79     57.04 o 
  -2   3   9      547.19      622.17     73.87 o 
  -1   3   9      638.40      704.87     35.72 o 
   0   3   9      248.48      336.20     30.25 o 
   1   3   9      964.48     1043.63     79.75 o 
   2   3   9      159.33      154.49     38.29 o 
   3   3   9       21.28       51.89     31.04 o 
   4   3   9      178.33      178.82     41.66 o 
   5   3   9       65.16       22.51     32.63 o 
   6   3   9      146.80      204.11     49.01 o 
   7   3   9       70.35       99.26     39.81 o 
   8   3   9       73.22       66.83     48.05 o 
   9   3   9       13.22       27.08     55.30 o 
  10   3   9       20.58       38.09     59.49 o 
 -11   4   9      313.82      507.23    113.76 o 
 -10   4   9      232.86      244.93     94.05 o 
  -9   4   9     1691.78     1783.78    169.49 o 
  -8   4   9       79.33       37.05     60.09 o 
  -7   4   9     2318.77     2359.72    133.09 o 
  -6   4   9      823.43      745.56     84.32 o 
  -5   4   9     8749.45     8189.41    203.87 o 
  -4   4   9     3587.57     3407.89    141.10 o 
  -3   4   9     8390.34     8213.48    226.11 o 
  -2   4   9     8670.57     8144.60    137.57 o 
  -1   4   9     1695.29     1601.31     51.11 o 
   0   4   9    12183.42    12223.02    146.36 o 
   1   4   9       17.93       33.14     18.83 o 
   2   4   9    10921.57    10672.43    269.02 o 
   3   4   9     5360.64     5149.02    147.10 o 
   4   4   9     1624.92     1605.73     92.20 o 
   5   4   9     6627.32     6499.94    167.27 o 
   6   4   9       27.27       23.26     55.22 o 
   7   4   9     4737.42     4866.06    203.84 o 
   8   4   9      384.17      388.26     73.80 o 
   9   4   9     1645.49     1736.31    137.67 o 
  10   4   9      574.28      805.20    104.72 o 
 -10   5   9      244.86      367.48    115.14 o 
  -9   5   9        9.16      -19.28     69.10 o 
  -8   5   9      450.42      441.58     96.51 o 
  -7   5   9        0.36        1.62     45.72 o 
  -6   5   9     2831.53     2777.57    158.18 o 
  -5   5   9     1373.76     1314.31     95.75 o 
  -4   5   9      864.10      854.34    151.43 o 
  -3   5   9      983.15      968.00     57.84 o 
  -2   5   9     2180.29     2089.23     72.69 o 
  -1   5   9    14861.38    15147.63    162.73 o 
   0   5   9       78.23       70.86     20.08 o 
   1   5   9     8124.59     8518.30    123.64 o 
   2   5   9      281.35      354.39     50.03 o 
   3   5   9     5765.96     5882.75    194.47 o 
   4   5   9     2312.27     2228.44    109.34 o 
   5   5   9      393.30      441.96     82.45 o 
   6   5   9     2796.18     2444.70    162.49 o 
   7   5   9       39.86       82.42     59.45 o 
   8   5   9     1930.16     1997.71    137.18 o 
   9   5   9      245.69      251.94     71.57 o 
 -10   6   9      219.47       86.36    116.75 o 
  -9   6   9      586.75      437.30    125.71 o 
  -8   6   9        3.48      124.79     68.55 o 
  -7   6   9      456.39      390.85     72.62 o 
  -6   6   9       98.05       76.01     60.55 o 
  -5   6   9     1228.16     1228.13    119.06 o 
  -4   6   9      542.58      593.06     52.55 o 
  -3   6   9      505.32      544.29     49.04 o 
  -2   6   9      749.66      864.10     77.32 o 
  -1   6   9      123.44      122.32     28.25 o 
   0   6   9      694.19      655.92     50.22 o 
   1   6   9      412.88      452.27     46.37 o 
   2   6   9     2035.35     1959.17     93.41 o 
   3   6   9     2808.28     2861.56    115.52 o 
   4   6   9      336.97      327.35     57.57 o 
   5   6   9      760.84      639.85     95.53 o 
   6   6   9        4.37       44.70     46.85 o 
   7   6   9      411.53      342.76     81.38 o 
   8   6   9       27.74       20.89     64.57 o 
   9   6   9      142.02       86.97     58.27 o 
 -10   7   9      642.04      737.69    124.80 o 
  -9   7   9      347.66      486.54    108.07 o 
  -8   7   9     2592.03     2938.54    188.49 o 
  -7   7   9       20.21      -47.24     47.24 o 
  -6   7   9     5109.79     5383.45    177.15 o 
  -5   7   9      558.68      556.28     84.37 o 
  -4   7   9     3082.68     3120.93    100.15 o 
  -3   7   9     4964.03     5048.44    150.94 o 
  -2   7   9      702.60      742.60     71.79 o 
  -1   7   9    14012.17    14170.49    248.91 o 
   0   7   9      197.14      173.66     41.30 o 
   1   7   9    10251.24     9869.58    200.49 o 
   2   7   9     5228.26     5412.97    155.57 o 
   3   7   9     8025.31     8214.91    198.73 o 
   4   7   9     8269.79     8214.25    206.23 o 
   5   7   9     1530.47     1613.13    135.01 o 
   6   7   9     4821.66     4291.57    348.17 o 
   7   7   9       86.31       67.09     61.84 o 
   8   7   9     1541.45     1582.47    165.56 o 
   9   7   9      155.68      206.88     79.90 o 
 -10   8   9       67.46       95.49    130.65 o 
  -9   8   9      406.09      446.73    328.75 o 
  -8   8   9      110.73      139.63     73.61 o 
  -7   8   9     1811.86     2024.40    130.44 o 
  -6   8   9      130.96      166.54     52.61 o 
  -5   8   9     2694.42     2484.66    161.93 o 
  -4   8   9      183.57      217.12     47.23 o 
  -3   8   9      320.93      378.19     55.49 o 
  -2   8   9     3225.35     3264.50    123.01 o 
  -1   8   9      407.69      405.83     60.21 o 
   0   8   9     4352.78     4395.38    114.98 o 
   1   8   9     2166.40     2078.31     87.05 o 
   2   8   9     2683.04     2669.29    114.37 o 
   3   8   9     2855.80     2894.55    150.70 o 
   4   8   9     1352.91     1415.38    102.25 o 
   5   8   9     3266.68     3106.39    246.48 o 
   6   8   9        6.19      -24.33     56.47 o 
   7   8   9      673.90      731.54    131.34 o 
   8   8   9       11.58       56.12     63.76 o 
   9   8   9       75.98      115.86     94.11 o 
 -10   9   9       32.59       72.44     79.90 o 
  -9   9   9       62.11       91.01     74.80 o 
  -8   9   9      116.79      126.17    115.83 o 
  -7   9   9       20.46      -25.50     60.90 o 
  -6   9   9      191.34      116.00     70.45 o 
  -5   9   9     1047.33     1178.82    129.50 o 
  -4   9   9      811.58      841.35     82.24 o 
  -3   9   9     2096.72     1989.93    135.52 o 
  -2   9   9      745.23      793.93     76.78 o 
  -1   9   9     3562.97     3200.17    124.94 o 
   0   9   9      113.26      133.01     35.52 o 
   1   9   9     3198.65     3454.86    111.09 o 
   2   9   9        1.52        2.59     35.84 o 
   3   9   9     1316.69     1180.82    139.00 o 
   4   9   9      180.66      114.17     50.73 o 
   5   9   9      439.23      374.49     82.97 o 
   6   9   9      250.43      243.18     83.21 o 
   7   9   9       21.91        7.20     84.34 o 
   8   9   9      788.93      770.25    122.85 o 
   9   9   9      127.23       -4.48     69.81 o 
  -9  10   9      709.13      541.21    172.59 o 
  -8  10   9      151.90      146.16    116.98 o 
  -7  10   9     1745.19     2029.92    180.34 o 
  -6  10   9      502.11      489.92    102.28 o 
  -5  10   9     3558.09     3458.14    143.46 o 
  -4  10   9     5763.81     5505.01    172.79 o 
  -3  10   9     3028.46     2828.99    128.82 o 
  -2  10   9    19076.43    19235.65    578.51 o 
  -1  10   9      259.25      261.10     74.15 o 
   0  10   9    10646.42    10872.65    194.20 o 
   1  10   9      336.06      324.24     60.24 o 
   2  10   9     6407.77     6478.37    183.37 o 
   3  10   9     4476.38     4370.41    158.55 o 
   4  10   9      861.23      776.94     88.77 o 
   5  10   9     4151.09     4282.65    208.37 o 
   6  10   9       28.35       36.16     62.15 o 
   7  10   9     3089.48     3706.64    283.36 o 
   8  10   9      311.03      484.04    158.80 o 
  -9  11   9       13.66      212.58    137.43 o 
  -8  11   9      175.81      130.76    108.47 o 
  -7  11   9      127.74      148.78     85.88 o 
  -6  11   9      709.66      636.77    112.78 o 
  -5  11   9      430.76      425.61     73.35 o 
  -4  11   9     2008.11     1955.65    118.57 o 
  -3  11   9     2974.86     2899.47    173.79 o 
  -2  11   9     1017.56      920.90     93.32 o 
  -1  11   9     1879.64     1942.84    172.09 o 
   0  11   9      175.24      131.47     40.57 o 
   1  11   9      269.39      339.73     49.61 o 
   2  11   9      317.29      347.01     64.57 o 
   3  11   9       79.51      153.30     53.41 o 
   4  11   9      426.35      442.10     90.32 o 
   5  11   9      111.72      104.28     84.46 o 
   6  11   9      683.68      856.81    205.80 o 
   7  11   9       62.70      135.53     77.67 o 
   8  11   9      451.65      418.65    106.71 o 
  -9  12   9      414.61      469.28    154.43 o 
  -8  12   9       26.31      -84.80     84.80 o 
  -7  12   9      685.88      912.59    199.25 o 
  -6  12   9       39.00       10.78     68.01 o 
  -5  12   9     1087.58     1024.66    101.63 o 
  -4  12   9      411.20      540.87     74.80 o 
  -3  12   9       67.85       79.49     54.12 o 
  -2  12   9      605.69      653.72     78.93 o 
  -1  12   9       61.06        0.74     37.33 o 
   0  12   9     5161.57     5222.00    142.10 o 
   1  12   9      853.98      906.89     74.83 o 
   2  12   9     3309.00     3140.32    120.58 o 
   3  12   9     3294.00     3207.41    311.63 o 
   4  12   9     1793.85     1973.78    160.87 o 
   5  12   9     1393.26     1531.40    155.02 o 
   6  12   9      164.14      336.13     91.44 o 
   7  12   9      669.82      718.29    128.41 o 
   8  12   9       15.90       -9.36     60.11 o 
  -8  13   9     1267.03     1334.76    247.28 o 
  -7  13   9       16.18      -36.77    102.50 o 
  -6  13   9     1714.36     1576.52    225.22 o 
  -5  13   9       98.61       74.27     55.25 o 
  -4  13   9     1936.59     1795.56    246.74 o 
  -3  13   9     2354.96     2711.13    137.80 o 
  -2  13   9      252.77      301.02    117.05 o 
  -1  13   9     4332.91     4450.85    167.50 o 
   0  13   9      255.35      180.89     53.68 o 
   1  13   9     9327.49     9674.01    295.65 o 
   2  13   9     3860.32     3908.53    154.61 o 
   3  13   9     3272.47     3144.62    186.62 o 
   4  13   9     3319.84     3301.91    197.21 o 
   5  13   9     1387.50     1520.28    425.39 o 
   6  13   9     2279.81     2308.69    219.93 o 
   7  13   9        5.97      -33.69     69.04 o 
  -8  14   9        1.12      107.78     99.05 o 
  -7  14   9       65.80      -77.45     77.45 o 
  -6  14   9        2.12      -79.06     79.06 o 
  -5  14   9      137.72      159.39     64.47 o 
  -4  14   9        0.41       30.86     53.40 o 
  -3  14   9       26.39       61.43     54.02 o 
  -2  14   9       41.24       21.30     50.13 o 
  -1  14   9       42.37      115.63     95.03 o 
   0  14   9      393.15      363.54    130.99 o 
   1  14   9      616.35      827.83     88.67 o 
   2  14   9      660.22      855.47     94.84 o 
   3  14   9      773.29      857.07    188.56 o 
   4  14   9      910.25     1143.12    167.42 o 
   5  14   9      284.31      275.70     96.85 o 
   6  14   9      123.51      192.56     84.51 o 
   7  14   9       46.25       93.57     84.76 o 
  -7  15   9       16.47      -82.73     82.73 o 
  -6  15   9      836.31      734.72    177.65 o 
  -5  15   9      556.80      470.92     98.29 o 
  -4  15   9     2502.27     2331.34    167.12 o 
  -3  15   9     2955.84     2604.40    297.15 o 
  -2  15   9      638.35      722.43    161.33 o 
  -1  15   9     3955.01     4155.52    278.42 o 
   0  15   9      166.43      215.44     73.49 o 
   1  15   9     3369.58     3212.06    169.15 o 
   2  15   9       13.27       32.51     46.77 o 
   3  15   9      442.26      501.06    108.52 o 
   4  15   9      481.78      299.66    158.69 o 
   5  15   9       26.54       31.73     75.84 o 
   6  15   9      982.68      894.19    144.54 o 
  -7  16   9      549.53      719.09    168.22 o 
  -6  16   9      275.65      318.52    135.59 o 
  -5  16   9     1604.35     1134.26    141.39 o 
  -4  16   9     2117.65     2116.01    168.07 o 
  -3  16   9     1097.34     1045.30    129.52 o 
  -2  16   9     4670.25     4579.43    214.10 o 
  -1  16   9      325.90      419.84     87.73 o 
   0  16   9     4223.59     4109.39    204.74 o 
   1  16   9        0.62      -51.13     51.13 o 
   2  16   9     1831.40     1829.57    170.52 o 
   3  16   9      390.98      513.02     86.99 o 
   4  16   9      186.48       99.07     69.40 o 
   5  16   9     1335.00     1446.34    543.17 o 
   6  16   9       28.38       12.96    186.84 o 
  -6  17   9        2.04      -60.35     75.61 o 
  -5  17   9      154.94      229.18     81.50 o 
  -4  17   9      119.68      129.55     83.19 o 
  -3  17   9      294.97      197.81     76.23 o 
  -2  17   9       50.40      176.18     73.98 o 
  -1  17   9      137.61       88.11     71.04 o 
   0  17   9      176.24      165.88     77.41 o 
   1  17   9       19.27       33.64     56.86 o 
   2  17   9      139.06       97.31     60.92 o 
   3  17   9       78.69       -5.11     52.58 o 
   4  17   9       34.72      -25.91     99.62 o 
   5  17   9      205.43      205.31     97.35 o 
  -5  18   9      855.10     1054.85    139.53 o 
  -4  18   9      124.00      226.28     83.57 o 
  -3  18   9      360.64      234.24    165.12 o 
  -2  18   9      432.63      404.85     96.77 o 
  -1  18   9        0.29       56.98     64.39 o 
   0  18   9     1383.52     1438.22    157.89 o 
   1  18   9      764.79      795.18    122.66 o 
   2  18   9     1115.05     1400.81    127.78 o 
   3  18   9     1180.30     1178.52    146.04 o 
   4  18   9     1201.26     1516.55    175.34 o 
  -4  19   9      790.46      735.48    130.58 o 
  -3  19   9      454.04      625.82    159.84 o 
  -2  19   9      123.33       78.70     65.87 o 
  -1  19   9      957.75     1259.81    213.38 o 
   0  19   9      158.47      231.28     79.84 o 
   1  19   9     1179.64     1249.72    223.84 o 
   2  19   9     1007.24      804.93    105.87 o 
   3  19   9     1235.85     1372.67    132.23 o 
  -3  20   9       29.60      -28.28     62.81 o 
  -2  20   9       23.30      106.87     72.39 o 
  -1  20   9      235.84      336.59     92.92 o 
   0  20   9       55.80      169.63    155.24 o 
   1  20   9       95.25       90.35     76.27 o 
   2  20   9       27.64        6.87     86.98 o 
 -10   0  10      580.22      716.33    189.37 o 
  -9   0  10     2543.65     3187.52    301.06 o 
  -8   0  10      176.81      327.94    134.44 o 
  -7   0  10     4200.32     4396.48    208.54 o 
  -6   0  10       17.74       13.59     54.81 o 
  -5   0  10     4901.33     5313.99    208.17 o 
  -4   0  10      955.32     1003.14    137.20 o 
  -3   0  10     1772.77     1744.98    146.39 o 
  -2   0  10    11535.40    10867.21    334.84 o 
  -1   0  10     4027.79     3836.41    109.12 o 
   0   0  10    27752.72    28137.83    373.26 o 
   1   0  10     8880.59     8608.99    396.20 o 
   2   0  10    20178.06    20246.15    479.62 o 
   3   0  10     8309.88     8003.50    308.64 o 
   4   0  10     3605.07     3436.18    221.77 o 
   5   0  10     6219.19     5836.36    309.10 o 
   6   0  10      457.13      331.85    117.66 o 
   7   0  10     3290.45     3209.96    171.68 o 
   8   0  10        3.86      102.23     85.15 o 
   9   0  10     1003.62      902.53    127.79 o 
 -10   1  10      295.15      494.39    124.56 o 
  -9   1  10       87.40       38.98     87.21 o 
  -8   1  10      811.00      952.68    132.87 o 
  -7   1  10      194.80      156.42     50.22 o 
  -6   1  10     1157.24     1182.90     87.94 o 
  -5   1  10        7.96      -12.10     36.95 o 
  -4   1  10        6.69       44.58     34.83 o 
  -3   1  10      270.44      258.17     48.02 o 
  -2   1  10       62.93       92.60     41.60 o 
  -1   1  10     4815.26     4615.45    107.62 o 
   0   1  10     2883.57     2841.15     94.14 o 
   1   1  10     2448.51     2248.51    101.54 o 
   2   1  10     2774.20     2866.62    123.18 o 
   3   1  10     5835.76     5789.63    398.38 o 
   4   1  10     2253.73     2249.73    156.83 o 
   5   1  10      153.73      156.39     67.11 o 
   6   1  10      723.40      774.08    107.82 o 
   7   1  10       85.70      108.71     47.80 o 
   8   1  10      375.75      291.15     65.62 o 
   9   1  10        0.44       43.80     58.71 o 
 -10   2  10       65.71      157.89     85.12 o 
  -9   2  10      277.26      397.36    165.93 o 
  -8   2  10        5.85      189.43     82.06 o 
  -7   2  10      454.16      453.50     63.81 o 
  -6   2  10      625.12      762.31     87.83 o 
  -5   2  10     4081.00     4056.14    148.78 o 
  -4   2  10     3824.92     3781.79    134.56 o 
  -3   2  10     1380.34     1353.06     85.58 o 
  -2   2  10     8820.36     8322.80    178.99 o 
  -1   2  10     2262.56     2177.16     84.35 o 
   0   2  10     7450.78     7778.27    117.09 o 
   1   2  10      370.27      526.84     45.94 o 
   2   2  10      473.76      429.87     52.83 o 
   3   2  10      173.61      199.94     55.36 o 
   4   2  10        9.14       27.57     34.41 o 
   5   2  10     3396.59     3204.53    164.62 o 
   6   2  10       13.36       43.89     74.92 o 
   7   2  10     2324.41     2384.03    127.60 o 
   8   2  10      252.91      292.99     71.77 o 
   9   2  10      592.19      782.72    102.83 o 
 -10   3  10      128.06      311.82     98.99 o 
  -9   3  10       79.59       52.18     77.18 o 
  -8   3  10     2072.18     2231.48    233.38 o 
  -7   3  10       27.90       19.40     45.35 o 
  -6   3  10     6564.53     6731.89    200.25 o 
  -5   3  10     4374.21     4486.60    171.92 o 
  -4   3  10     7335.81     7332.18    187.49 o 
  -3   3  10     8831.34     8826.11    194.20 o 
  -2   3  10     6357.29     6253.51    154.92 o 
  -1   3  10    19558.06    19355.98    344.38 o 
   0   3  10     1837.54     1935.36     61.81 o 
   1   3  10     9049.45     9311.77    135.45 o 
   2   3  10      101.83      131.43     28.36 o 
   3   3  10     2009.69     1848.05     94.23 o 
   4   3  10     1959.64     1923.70    102.04 o 
   5   3  10        9.62       46.45     46.77 o 
   6   3  10     6073.61     5859.77    323.35 o 
   7   3  10      865.65      906.75    120.73 o 
   8   3  10     3304.29     3751.83    215.67 o 
   9   3  10      628.23      625.34     88.08 o 
 -10   4  10       19.79       62.53     76.26 o 
  -9   4  10        3.09      -67.89     67.89 o 
  -8   4  10        6.29        1.09     78.60 o 
  -7   4  10      170.22      166.12     60.28 o 
  -6   4  10     2023.03     2045.68    125.15 o 
  -5   4  10      461.57      433.85     66.98 o 
  -4   4  10     1284.70     1310.38    146.36 o 
  -3   4  10      826.57      916.62     76.30 o 
  -2   4  10     7551.61     7284.99    135.75 o 
  -1   4  10     1928.94     1956.14     71.84 o 
   0   4  10     1358.37     1324.44     78.97 o 
   1   4  10     1186.29     1202.75     53.30 o 
   2   4  10      414.13      374.59     85.09 o 
   3   4  10      902.85      692.13     96.00 o 
   4   4  10        1.57       68.44     36.49 o 
   5   4  10      561.69      659.71     96.10 o 
   6   4  10      632.41      547.99     95.47 o 
   7   4  10      557.18      580.96    100.26 o 
   8   4  10      117.37       30.10    109.39 o 
   9   4  10      286.77      367.48     98.17 o 
 -10   5  10      348.26      501.61    119.59 o 
  -9   5  10      369.03      464.24    110.26 o 
  -8   5  10     1538.13     1526.15    186.15 o 
  -7   5  10      395.32      339.73     71.44 o 
  -6   5  10     2364.74     2124.86    127.51 o 
  -5   5  10       24.37      139.27     49.77 o 
  -4   5  10      801.55      822.75     82.98 o 
  -3   5  10      381.89      377.59     55.75 o 
  -2   5  10        9.63        5.97     22.96 o 
  -1   5  10     4610.09     4511.86    191.23 o 
   0   5  10     1393.99     1421.68     67.54 o 
   1   5  10     6230.48     6375.07    153.99 o 
   2   5  10     6380.61     5745.67    156.03 o 
   3   5  10     4099.34     3987.50    180.60 o 
   4   5  10     6338.53     5845.67    171.97 o 
   5   5  10     1788.92     1512.91    209.48 o 
   6   5  10     3605.94     3214.54    207.18 o 
   7   5  10      128.44      174.77     80.11 o 
   8   5  10      817.13      558.31    112.29 o 
   9   5  10       84.72      192.84    148.12 o 
 -10   6  10      352.13      373.15    105.94 o 
  -9   6  10     1061.56     1595.79    192.47 o 
  -8   6  10      335.48      312.94     90.89 o 
  -7   6  10     3342.94     3290.05    154.96 o 
  -6   6  10       79.98      111.88     53.39 o 
  -5   6  10     2915.13     2772.28    154.17 o 
  -4   6  10      633.22      665.16     85.60 o 
  -3   6  10     1851.97     1713.57     93.66 o 
  -2   6  10     5457.27     5164.61    146.28 o 
  -1   6  10      630.90      588.87     62.98 o 
   0   6  10    15705.91    16147.73    272.69 o 
   1   6  10     3143.50     3050.14     99.68 o 
   2   6  10    12955.66    13339.60    249.09 o 
   3   6  10     7476.26     7073.61    185.99 o 
   4   6  10     8938.38     9324.57    321.35 o 
   5   6  10     6726.38     5740.94    274.63 o 
   6   6  10     1010.58      911.25    127.89 o 
   7   6  10     2595.81     2041.03    169.85 o 
   8   6  10        1.75       49.67     60.56 o 
   9   6  10      507.06      475.34    130.76 o 
 -10   7  10       48.53      -46.92    108.82 o 
  -9   7  10        1.44      -78.48     78.48 o 
  -8   7  10       71.19       -2.61     79.75 o 
  -7   7  10       28.11       60.79     47.41 o 
  -6   7  10      125.45      132.59     52.31 o 
  -5   7  10      314.21      241.47     76.45 o 
  -4   7  10      460.39      430.65     87.73 o 
  -3   7  10      120.29      173.45     48.17 o 
  -2   7  10      651.94      666.06     69.12 o 
  -1   7  10      863.08      774.37     74.88 o 
   0   7  10     1825.71     1708.17    100.69 o 
   1   7  10      558.62      675.86     59.57 o 
   2   7  10     1248.26     1226.63     90.09 o 
   3   7  10     2845.89     2967.04    126.90 o 
   4   7  10      274.83      343.65     62.45 o 
   5   7  10      513.26      530.99     92.71 o 
   6   7  10       98.93       65.33     56.54 o 
   7   7  10      283.34      150.84     69.42 o 
   8   7  10        3.95       64.83     94.57 o 
   9   7  10        3.83       -4.03     57.31 o 
 -10   8  10      110.85       85.85     83.19 o 
  -9   8  10      549.20      479.40    112.48 o 
  -8   8  10       15.26       91.47    103.88 o 
  -7   8  10      729.90      697.69    115.15 o 
  -6   8  10      688.18      765.53    119.72 o 
  -5   8  10     2949.09     2844.34    169.53 o 
  -4   8  10     5548.58     5245.52    585.57 o 
  -3   8  10     4627.80     4101.63    140.63 o 
  -2   8  10    11294.88    11083.16    233.20 o 
  -1   8  10     1885.39     1801.49    104.14 o 
   0   8  10     8064.15     7967.94    409.71 o 
   1   8  10      111.47      126.85     37.34 o 
   2   8  10     6323.48     6061.12    221.33 o 
   3   8  10     2209.33     2210.99    214.06 o 
   4   8  10      712.17      725.80     93.32 o 
   5   8  10     1939.98     2047.98    157.09 o 
   6   8  10       22.06       83.47     63.62 o 
   7   8  10     1661.23     1881.63    170.48 o 
   8   8  10      269.67      233.00     86.91 o 
  -9   9  10       14.76       91.70    105.25 o 
  -8   9  10      872.80      917.06    170.87 o 
  -7   9  10       73.97      154.20     84.63 o 
  -6   9  10     2059.73     1713.03    161.12 o 
  -5   9  10     2694.31     2449.20    177.04 o 
  -4   9  10     5722.58     5097.06    223.18 o 
  -3   9  10     7765.69     7731.45    231.47 o 
  -2   9  10     2930.80     2944.28    222.54 o 
  -1   9  10     9247.88     9289.97    220.49 o 
   0   9  10       58.59       65.63     49.86 o 
   1   9  10     6169.86     6220.73    194.08 o 
   2   9  10     1869.55     1738.62    107.15 o 
   3   9  10     1736.86     1584.14    109.19 o 
   4   9  10     3621.62     3546.66    149.72 o 
   5   9  10       33.84      -45.71     53.28 o 
   6   9  10     1409.16     1289.44    152.05 o 
   7   9  10       97.82      157.00     83.18 o 
   8   9  10     1284.25     1319.43    154.44 o 
  -9  10  10       12.96      191.66    119.27 o 
  -8  10  10       10.02      -25.44     63.16 o 
  -7  10  10        6.03        5.30     78.25 o 
  -6  10  10      330.34      354.71     89.78 o 
  -5  10  10      138.78      202.39     73.03 o 
  -4  10  10        5.96       31.33     52.44 o 
  -3  10  10      150.83      152.94     51.67 o 
  -2  10  10       81.48      102.13     45.20 o 
  -1  10  10       63.19       92.94     43.49 o 
   0  10  10       91.74      147.67     48.08 o 
   1  10  10        6.06       17.63     31.81 o 
   2  10  10      639.79      630.79     68.64 o 
   3  10  10      237.60      228.33     60.44 o 
   4  10  10      392.41      276.94     66.66 o 
   5  10  10        3.13      -17.14     60.09 o 
   6  10  10      380.84      320.85     95.05 o 
   7  10  10       67.54       88.61     69.99 o 
   8  10  10       64.11      115.71     73.55 o 
  -9  11  10      224.17      262.68    138.12 o 
  -8  11  10     1014.31     1122.99    193.39 o 
  -7  11  10      109.35       48.08     76.71 o 
  -6  11  10     1415.58     1372.52    156.49 o 
  -5  11  10      246.21      251.21    140.53 o 
  -4  11  10     1377.94     1266.66    105.05 o 
  -3  11  10     3102.78     2652.99    129.67 o 
  -2  11  10       87.62       62.27     42.17 o 
  -1  11  10     3164.70     2960.16    133.32 o 
   0  11  10       37.69       35.69     39.65 o 
   1  11  10     6603.05     7299.00    172.80 o 
   2  11  10     5450.74     5362.50    177.73 o 
   3  11  10     2926.69     2814.85    199.25 o 
   4  11  10     2863.71     2646.48    207.98 o 
   5  11  10     1197.10     1264.28    145.03 o 
   6  11  10     2626.36     2511.78    432.51 o 
   7  11  10        9.38      -69.59     69.59 o 
   8  11  10      832.83      750.73    129.73 o 
  -8  12  10      155.57       49.41    107.32 o 
  -7  12  10     1227.74     1279.09    163.57 o 
  -6  12  10        7.28       79.36     68.50 o 
  -5  12  10     1914.97     2000.08    207.06 o 
  -4  12  10      819.58      795.72     93.31 o 
  -3  12  10      490.68      431.86     69.26 o 
  -2  12  10      721.38      834.20     89.17 o 
  -1  12  10      187.84      194.54     56.29 o 
   0  12  10     2847.18     2738.79    136.06 o 
   1  12  10     1583.65     1565.34    115.84 o 
   2  12  10     1966.39     2115.43    111.27 o 
   3  12  10     2730.08     2507.31    141.59 o 
   4  12  10     1960.33     2027.04    164.36 o 
   5  12  10     2164.11     1797.47    226.14 o 
   6  12  10      166.26       72.72     81.47 o 
   7  12  10     1035.51     1168.52    158.97 o 
  -8  13  10       11.10      -70.09     87.79 o 
  -7  13  10       27.01       58.60     94.68 o 
  -6  13  10       28.23        4.14     82.96 o 
  -5  13  10      270.05      103.53     77.32 o 
  -4  13  10      304.11      246.57     64.08 o 
  -3  13  10      593.60      636.12     82.60 o 
  -2  13  10      640.48      687.10     86.30 o 
  -1  13  10     1185.17     1186.83    106.14 o 
   0  13  10      132.22      126.02     76.56 o 
   1  13  10      150.77       99.05     52.09 o 
   2  13  10      736.63      793.52     82.06 o 
   3  13  10       24.07       65.22     88.36 o 
   4  13  10        6.63       24.51     73.35 o 
   5  13  10      102.86       92.01     77.58 o 
   6  13  10       10.25      -15.46     70.48 o 
   7  13  10       85.60      104.44    128.24 o 
  -7  14  10      909.84     1078.06    210.51 o 
  -6  14  10      453.05      447.91    144.78 o 
  -5  14  10     2327.64     1947.21    242.22 o 
  -4  14  10     2735.68     2409.91    171.00 o 
  -3  14  10     1859.98     1479.38    122.11 o 
  -2  14  10     5449.46     5153.99    189.41 o 
  -1  14  10      741.02      706.46    153.30 o 
   0  14  10     5333.66     5470.55    195.16 o 
   1  14  10       34.07       75.31     58.65 o 
   2  14  10     2819.58     2896.41    151.52 o 
   3  14  10      455.91      625.61    111.33 o 
   4  14  10      448.71      319.48     92.51 o 
   5  14  10     1310.87     1091.00    283.02 o 
   6  14  10        8.35       85.51     81.33 o 
  -7  15  10       31.30      171.90    103.65 o 
  -6  15  10      634.45      681.86    173.74 o 
  -5  15  10      605.20      438.71    153.75 o 
  -4  15  10      969.04      940.76    124.69 o 
  -3  15  10     1799.09     1906.92    158.30 o 
  -2  15  10      175.27      119.25     82.16 o 
  -1  15  10     1682.68     1875.79    269.46 o 
   0  15  10       98.86      -54.67     59.62 o 
   1  15  10     2364.28     2525.90    178.10 o 
   2  15  10      216.77      195.75     68.70 o 
   3  15  10      395.63      522.83     90.78 o 
   4  15  10      344.30      384.51    100.72 o 
   5  15  10        2.32      -67.25     71.61 o 
   6  15  10      571.91      594.01    124.18 o 
  -6  16  10       42.05      211.20    115.14 o 
  -5  16  10       55.55       62.28     99.51 o 
  -4  16  10       58.15        5.10     64.91 o 
  -3  16  10       53.83      112.37     65.22 o 
  -2  16  10      337.96      248.11     77.57 o 
  -1  16  10       42.00      151.69     68.25 o 
   0  16  10      478.24      438.57     93.28 o 
   1  16  10      310.23      317.38     88.68 o 
   2  16  10      302.74      275.26     85.39 o 
   3  16  10      685.32      842.84    105.87 o 
   4  16  10      390.09      355.16    103.06 o 
   5  16  10      541.86      490.52    185.12 o 
  -5  17  10       23.06      -90.32     90.32 o 
  -4  17  10     1160.32     1107.69    149.84 o 
  -3  17  10     1248.11     1176.22    141.17 o 
  -2  17  10       95.39       99.31     69.51 o 
  -1  17  10     1699.00     1683.74    160.26 o 
   0  17  10      118.63      236.60     86.12 o 
   1  17  10     2122.50     2130.80    183.83 o 
   2  17  10     2006.99     2315.33    416.77 o 
   3  17  10     1350.70     1273.55    147.19 o 
   4  17  10     2148.50     2258.92    158.77 o 
  -4  18  10       28.33      101.38     71.23 o 
  -3  18  10      212.06      186.22     79.25 o 
  -2  18  10      572.65      413.23     99.49 o 
  -1  18  10        2.49      183.37     76.48 o 
   0  18  10      423.31      428.40     93.28 o 
   1  18  10      349.30      272.28     88.74 o 
   2  18  10      300.95      506.45    110.52 o 
   3  18  10      675.42      763.28    119.69 o 
  -3  19  10      163.00      137.45     75.86 o 
  -2  19  10      232.20      236.72     86.77 o 
  -1  19  10      416.61      361.67    101.25 o 
   0  19  10       94.02       99.86    125.94 o 
   1  19  10      664.75      848.57    126.15 o 
   2  19  10       12.57        6.58     62.15 o 
 -10   1  11      352.96      524.00    122.28 o 
  -9   1  11      263.77      328.72    102.30 o 
  -8   1  11     2168.84     2163.35    179.52 o 
  -7   1  11       39.75       32.66     41.56 o 
  -6   1  11     2070.29     2081.57    112.31 o 
  -5   1  11     2537.28     2709.38    129.45 o 
  -4   1  11     3213.06     3092.11    191.71 o 
  -3   1  11     6697.01     6773.11    175.87 o 
  -2   1  11      370.87      276.50     58.47 o 
  -1   1  11    12224.73    12187.31    311.51 o 
   0   1  11      495.27      521.09     49.70 o 
   1   1  11     7722.08     8175.51    139.83 o 
   2   1  11     2115.21     2154.76    100.18 o 
   3   1  11     3672.46     3346.29    297.70 o 
   4   1  11     8457.43     8137.79    203.69 o 
   5   1  11      579.31      638.00     93.09 o 
   6   1  11     4302.71     4482.48    210.15 o 
   7   1  11       10.64      121.07     70.24 o 
   8   1  11     1464.75     1238.93    215.34 o 
   9   1  11      201.77      197.41     82.87 o 
 -10   2  11      237.04      253.16    110.31 o 
  -9   2  11      828.32      897.96    139.83 o 
  -8   2  11      127.17       50.98     72.05 o 
  -7   2  11     1098.31     1153.72     95.07 o 
  -6   2  11      214.76      191.97     56.88 o 
  -5   2  11     3492.62     3388.21    197.26 o 
  -4   2  11     2351.42     2528.98    117.60 o 
  -3   2  11     3340.21     3271.42    268.02 o 
  -2   2  11     6273.30     5722.31    154.15 o 
  -1   2  11       17.98       62.16     32.93 o 
   0   2  11    10208.55    10255.63    165.60 o 
   1   2  11       41.48       17.33     23.93 o 
   2   2  11     4438.38     4375.60    201.81 o 
   3   2  11     2474.36     2378.36    152.59 o 
   4   2  11      996.09     1083.17     89.58 o 
   5   2  11     4629.87     4381.17    275.32 o 
   6   2  11        6.63      -44.81     73.08 o 
   7   2  11     1567.85     1428.69    203.16 o 
   8   2  11      105.87      182.77    108.36 o 
   9   2  11      564.63      641.46    188.56 o 
 -10   3  11        0.39      -16.55     81.89 o 
  -9   3  11       25.67       40.49     71.33 o 
  -8   3  11      126.06      141.94     83.31 o 
  -7   3  11        4.58       -6.20     47.05 o 
  -6   3  11      167.35       78.66     83.13 o 
  -5   3  11        7.72      -39.21     39.21 o 
  -4   3  11       54.48       51.42     46.46 o 
  -3   3  11        1.64       11.39     34.75 o 
  -2   3  11       15.55       17.56     28.98 o 
  -1   3  11       28.71       60.56     31.13 o 
   0   3  11        0.10        6.89     33.40 o 
   1   3  11       71.90      103.35     24.93 o 
   2   3  11     1062.65     1127.43     63.20 o 
   3   3  11        6.08      -24.60     32.11 o 
   4   3  11      110.43      101.07     43.19 o 
   5   3  11      719.18      763.11    103.97 o 
   6   3  11      194.62      232.55     74.51 o 
   7   3  11        6.80       57.36     70.78 o 
   8   3  11       57.52       39.75     63.37 o 
   9   3  11        0.18      113.78     90.09 o 
 -10   4  11      138.50      238.73     97.51 o 
  -9   4  11      709.13      634.16    116.58 o 
  -8   4  11       86.24      150.00     74.23 o 
  -7   4  11     1665.49     1717.34    126.60 o 
  -6   4  11      225.24      116.96     53.36 o 
  -5   4  11     5135.79     4832.47    168.12 o 
  -4   4  11     1618.21     1567.52    111.97 o 
  -3   4  11     3926.27     3759.51    134.12 o 
  -2   4  11     4905.38     4894.27    225.46 o 
  -1   4  11     1406.81     1306.63     65.80 o 
   0   4  11     9929.45     9793.52    235.36 o 
   1   4  11      234.35      200.63     36.41 o 
   2   4  11     1907.14     1817.40    205.40 o 
   3   4  11     4643.84     4747.22    171.83 o 
   4   4  11     1486.45     1612.18    104.22 o 
   5   4  11     5810.07     5590.42    291.17 o 
   6   4  11       55.03      -29.49     79.86 o 
   7   4  11     3045.89     3279.21    201.09 o 
   8   4  11      255.24      197.40    108.82 o 
   9   4  11      871.44     1126.83    153.72 o 
 -10   5  11      109.36      153.79     89.52 o 
  -9   5  11        5.83       39.76     72.30 o 
  -8   5  11      794.77      964.84    179.25 o 
  -7   5  11        3.56      -25.07     44.48 o 
  -6   5  11     1964.75     2020.34    128.39 o 
  -5   5  11      942.94     1013.93     93.88 o 
  -4   5  11     3535.01     3465.30    136.74 o 
  -3   5  11     1141.60     1110.07     86.05 o 
  -2   5  11     2264.48     2205.12    146.78 o 
  -1   5  11     7430.69     7650.77    180.25 o 
   0   5  11        3.70       64.48     49.22 o 
   1   5  11     3803.05     4086.27    148.32 o 
   2   5  11      263.68      291.27     53.25 o 
   3   5  11     3326.90     2867.49    185.55 o 
   4   5  11     3389.49     3341.94    221.60 o 
   5   5  11      113.56       92.32     57.01 o 
   6   5  11     1901.91     1690.38    255.90 o 
   7   5  11       17.15       63.13     70.21 o 
   8   5  11     1290.05     1338.29    156.88 o 
   9   5  11      163.03      138.84     74.41 o 
 -10   6  11       66.54      220.38     98.49 o 
  -9   6  11      131.84       41.57    107.78 o 
  -8   6  11       21.76      -65.24     65.24 o 
  -7   6  11       45.51       90.62     55.76 o 
  -6   6  11       62.40       63.17     52.39 o 
  -5   6  11      397.42      352.47     82.78 o 
  -4   6  11      468.95      281.59    182.47 o 
  -3   6  11       89.48       67.99     52.76 o 
  -2   6  11       98.67       66.28     54.38 o 
  -1   6  11       10.23       28.64     68.88 o 
   0   6  11      807.78      830.10     79.00 o 
   1   6  11      570.07      755.97     77.01 o 
   2   6  11      787.35      875.03     69.84 o 
   3   6  11     1687.30     1433.29    166.20 o 
   4   6  11      165.32      160.48    112.27 o 
   5   6  11       67.88       47.63     50.46 o 
   6   6  11       43.13       38.97    100.89 o 
   7   6  11       82.80       40.71     65.39 o 
   8   6  11      111.06      199.56     87.00 o 
  -9   7  11      160.62       33.16     76.75 o 
  -8   7  11     1415.29     1641.36    321.39 o 
  -7   7  11       29.29       12.24     63.65 o 
  -6   7  11     2878.26     2628.64    187.86 o 
  -5   7  11     2165.28     2043.47    163.77 o 
  -4   7  11     3344.81     3244.25    206.37 o 
  -3   7  11     4713.98     4596.00    203.74 o 
  -2   7  11     1080.86     1089.68    203.39 o 
  -1   7  11    14039.59    14337.49    270.00 o 
   0   7  11      231.80      241.49     54.33 o 
   1   7  11    13237.39    13597.54    269.90 o 
   2   7  11     3301.14     3353.87    122.86 o 
   3   7  11     7962.47     7778.69    208.18 o 
   4   7  11     5238.81     5113.89    174.79 o 
   5   7  11     1203.88     1284.68    133.32 o 
   6   7  11     1835.51     1694.77    394.36 o 
   7   7  11        0.75      -55.81     55.81 o 
   8   7  11     1013.60     1185.77    210.39 o 
  -9   8  11      321.74      263.83    136.51 o 
  -8   8  11      113.13      137.45     79.46 o 
  -7   8  11      832.57      650.43    117.82 o 
  -6   8  11      292.70      286.05     87.28 o 
  -5   8  11      939.62      841.71    120.69 o 
  -4   8  11      426.15      416.45     91.19 o 
  -3   8  11      264.32      248.17    112.95 o 
  -2   8  11     1930.19     2082.24    112.37 o 
  -1   8  11      316.32      339.92     62.61 o 
   0   8  11     4950.03     5231.69    225.72 o 
   1   8  11     1272.81     1281.20     99.33 o 
   2   8  11     3226.38     3176.71    137.23 o 
   3   8  11     1390.38     1449.79    106.97 o 
   4   8  11     1749.13     1717.46    116.85 o 
   5   8  11      385.64      372.69     87.13 o 
   6   8  11       10.79      -58.03     58.79 o 
   7   8  11      208.30      398.21     94.89 o 
   8   8  11       74.43       51.01     73.69 o 
  -9   9  11       31.35       75.38    106.17 o 
  -8   9  11      208.44       86.95     87.42 o 
  -7   9  11      119.64      135.08     77.42 o 
  -6   9  11      936.13     1045.65    214.07 o 
  -5   9  11     1018.25      937.40    130.94 o 
  -4   9  11     2439.67     2313.75    205.34 o 
  -3   9  11     1594.86     1590.00    198.67 o 
  -2   9  11     1118.30     1203.32     97.58 o 
  -1   9  11     2008.05     1946.31    158.71 o 
   0   9  11      171.82      190.39     51.95 o 
   1   9  11     2350.99     2246.09    127.27 o 
   2   9  11      179.81      194.85     47.24 o 
   3   9  11      708.11      814.24     93.66 o 
   4   9  11      953.03      979.59    120.21 o 
   5   9  11      364.78      344.60    187.76 o 
   6   9  11     1476.15     1477.27    161.28 o 
   7   9  11        0.42        5.76     93.07 o 
   8   9  11      473.85      689.88    122.80 o 
  -9  10  11      549.31      779.53    194.42 o 
  -8  10  11       19.00      -73.43     73.43 o 
  -7  10  11     1692.84     1796.35    301.98 o 
  -6  10  11      727.88      511.46    107.28 o 
  -5  10  11     5130.51     4437.81    228.93 o 
  -4  10  11     3151.46     3153.90    189.41 o 
  -3  10  11     2251.07     2082.32    164.54 o 
  -2  10  11     3624.22     3718.74    243.46 o 
  -1  10  11      412.72      409.13     69.41 o 
   0  10  11     5600.21     5265.90    204.79 o 
   1  10  11      542.30      561.24     78.63 o 
   2  10  11     2321.24     2423.80    188.21 o 
   3  10  11     1725.90     1928.72    151.92 o 
   4  10  11      736.66      741.75    113.63 o 
   5  10  11     3354.83     3519.68    351.62 o 
   6  10  11        5.82       33.70     85.38 o 
   7  10  11     2412.02     2475.84    213.50 o 
  -8  11  11      121.47      138.97     88.06 o 
  -7  11  11       21.12        7.66     67.14 o 
  -6  11  11      680.79      716.22    122.79 o 
  -5  11  11      286.28      128.97    111.00 o 
  -4  11  11     1766.66     1605.26    158.71 o 
  -3  11  11      456.16      457.86     96.79 o 
  -2  11  11        7.13        2.90     68.16 o 
  -1  11  11       17.20       -2.41     38.69 o 
   0  11  11       69.09       68.28     45.60 o 
   1  11  11      350.51      379.75     67.58 o 
   2  11  11      507.33      665.59     88.22 o 
   3  11  11       13.67      -16.00     44.84 o 
   4  11  11      248.88      360.71    173.62 o 
   5  11  11        4.28       47.43     89.74 o 
   6  11  11      672.13      930.32    136.51 o 
   7  11  11       60.93       -2.46     72.93 o 
  -8  12  11       39.90      -93.07     93.07 o 
  -7  12  11      387.22      280.93     94.71 o 
  -6  12  11       22.18      -67.34     67.34 o 
  -5  12  11      244.20      287.77     94.33 o 
  -4  12  11      372.10      383.00     93.05 o 
  -3  12  11      939.45      929.04    155.01 o 
  -2  12  11     1494.41     1534.30    118.01 o 
  -1  12  11       47.87       -6.07     42.11 o 
   0  12  11     2486.69     2410.22    139.96 o 
   1  12  11       37.91      127.10     63.81 o 
   2  12  11     1947.86     2117.42    137.14 o 
   3  12  11      492.99      557.47     81.44 o 
   4  12  11      499.55      475.76    105.73 o 
   5  12  11      283.84      353.16    100.98 o 
   6  12  11       77.47      169.80     91.11 o 
   7  12  11      343.80      320.55    104.64 o 
  -7  13  11        3.85      127.78    104.11 o 
  -6  13  11      842.22      877.48    139.84 o 
  -5  13  11      223.45      183.16     82.55 o 
  -4  13  11     1374.46     1321.65    236.13 o 
  -3  13  11     2286.17     2334.78    141.79 o 
  -2  13  11      277.25      221.01     61.11 o 
  -1  13  11     5200.69     4689.02    197.74 o 
   0  13  11       30.65       -6.99     47.24 o 
   1  13  11     7461.99     7056.87    223.77 o 
   2  13  11     1494.36     1493.58    125.72 o 
   3  13  11     2729.09     3253.71    154.01 o 
   4  13  11     1232.49     1462.51    154.20 o 
   5  13  11      639.34      618.04    116.29 o 
   6  13  11     1298.92     1359.19    162.37 o 
  -7  14  11       14.98       66.88    102.96 o 
  -6  14  11        1.86       16.78     95.14 o 
  -5  14  11        0.37       15.01     74.35 o 
  -4  14  11        1.70       59.71     73.13 o 
  -3  14  11        3.85       64.81     56.28 o 
  -2  14  11      177.59      243.36     66.22 o 
  -1  14  11      128.70      112.14     73.56 o 
   0  14  11     1501.66     1385.24    123.26 o 
   1  14  11      731.33      627.14     91.13 o 
   2  14  11      933.75     1044.53    131.19 o 
   3  14  11      150.45      208.60     77.33 o 
   4  14  11      484.42      592.79    120.00 o 
   5  14  11       65.42      -46.88     66.32 o 
   6  14  11       27.38       39.96     77.10 o 
  -6  15  11      814.48      514.32    149.84 o 
  -5  15  11      412.28      441.24    150.53 o 
  -4  15  11     1622.13     1167.68    202.93 o 
  -3  15  11     1953.13     1954.33    164.01 o 
  -2  15  11      422.41      352.63     79.37 o 
  -1  15  11     1218.00     1161.65    164.89 o 
   0  15  11      153.96       93.21    147.66 o 
   1  15  11      967.77      854.03    122.44 o 
   2  15  11      430.20      411.36     98.26 o 
   3  15  11      143.95       98.80     74.51 o 
   4  15  11     1264.55     1678.66    172.90 o 
   5  15  11       15.99       -0.54     98.82 o 
  -6  16  11      127.11      173.74    103.65 o 
  -5  16  11     1280.86     1398.65    226.60 o 
  -4  16  11     1008.56      793.09    173.74 o 
  -3  16  11      865.48      887.54    127.81 o 
  -2  16  11     2088.91     2278.78    180.96 o 
  -1  16  11      489.69      575.70    113.72 o 
   0  16  11     1867.19     2384.27    228.32 o 
   1  16  11      214.16      242.04     88.82 o 
   2  16  11      496.09      418.03     98.09 o 
   3  16  11     1159.47     1113.28    147.33 o 
   4  16  11      187.79      246.65     70.86 o 
  -5  17  11       76.76       95.14    101.81 o 
  -4  17  11      108.34       82.73     85.03 o 
  -3  17  11       43.74      167.47     75.49 o 
  -2  17  11      184.70       82.13     64.56 o 
  -1  17  11        0.37      -62.03     62.03 o 
   0  17  11      168.35      112.65     76.88 o 
   1  17  11      121.29      134.13     83.41 o 
   2  17  11        1.27      -29.87     64.15 o 
   3  17  11       98.59      214.33     83.02 o 
  -3  18  11      165.72      170.32    125.25 o 
  -2  18  11      898.78      783.40    123.08 o 
  -1  18  11       57.51       48.16    126.63 o 
   0  18  11     2143.76     2152.23    272.33 o 
   1  18  11      198.80       73.33    184.31 o 
   2  18  11     2006.12     1909.68    197.41 o 
  -1  19  11     1263.70     1536.60    185.80 o 
   0  19  11       34.29       38.43     70.85 o 
 -10   0  12      632.59      931.90    212.58 o 
  -9   0  12      595.40      638.88    174.20 o 
  -8   0  12       79.13       85.49    124.10 o 
  -7   0  12      712.20      686.74    113.86 o 
  -6   0  12      125.41       67.40    147.89 o 
  -5   0  12     5289.28     4763.62    210.08 o 
  -4   0  12     3618.25     3701.68    184.06 o 
  -3   0  12      740.17      717.94    124.10 o 
  -2   0  12     7589.55     7493.77    300.60 o 
  -1   0  12      551.27      418.72     96.29 o 
   0   0  12    21147.18    21993.43    523.52 o 
   1   0  12     1985.45     2190.28    215.11 o 
   2   0  12     7025.61     7338.66    206.30 o 
   3   0  12     9550.84     9237.60    357.36 o 
   4   0  12     4164.93     4474.71    264.29 o 
   5   0  12     2179.60     2043.97    215.11 o 
   6   0  12      859.41      904.32    177.19 o 
   7   0  12     1534.93     1859.88    239.93 o 
   8   0  12      138.19      257.16    126.63 o 
 -10   1  12      114.85      203.81     98.22 o 
  -9   1  12      125.06       63.67     79.27 o 
  -8   1  12       77.16       92.01     81.93 o 
  -7   1  12        4.05      -38.16     38.16 o 
  -6   1  12      100.82       78.42     45.44 o 
  -5   1  12      140.55      114.24     49.62 o 
  -4   1  12      383.16      349.20     62.17 o 
  -3   1  12     1482.51     1437.66     95.72 o 
  -2   1  12      412.80      296.94     50.77 o 
  -1   1  12     6346.44     5951.51    182.99 o 
   0   1  12       34.61       28.35     38.59 o 
   1   1  12     3806.61     3711.76    113.95 o 
   2   1  12     1006.17     1071.93     64.20 o 
   3   1  12      591.46      677.37     80.68 o 
   4   1  12     1005.29     1210.48     97.30 o 
   5   1  12      300.43      193.05     67.26 o 
   6   1  12      194.25      121.48     70.57 o 
   7   1  12       16.06       58.14     81.81 o 
   8   1  12       62.94      130.29     82.54 o 
 -10   2  12       37.63       79.73     86.36 o 
  -9   2  12      327.47      262.57    149.61 o 
  -8   2  12        0.66       43.28     72.93 o 
  -7   2  12      697.26      778.22     84.47 o 
  -6   2  12      295.96      358.79     80.40 o 
  -5   2  12     2787.24     2856.64    136.24 o 
  -4   2  12     2079.47     2271.61    118.77 o 
  -3   2  12     1627.19     1784.51    104.16 o 
  -2   2  12     1504.09     1527.93     93.54 o 
  -1   2  12     1357.62     1426.99     88.14 o 
   0   2  12      779.08      746.68    114.62 o 
   1   2  12      512.05      670.68     54.27 o 
   2   2  12     1346.93     1222.54     71.86 o 
   3   2  12     1880.93     1801.35    177.42 o 
   4   2  12     1281.98     1096.20    117.65 o 
   5   2  12     2511.52     2314.23    225.68 o 
   6   2  12        3.77        7.64     53.83 o 
   7   2  12     2074.68     2125.89    175.52 o 
   8   2  12       47.98      -48.27     64.56 o 
 -10   3  12      213.50      342.46    107.41 o 
  -9   3  12       57.56       51.44    108.01 o 
  -8   3  12     1855.17     2035.63    180.08 o 
  -7   3  12      100.88      151.02     58.60 o 
  -6   3  12     3854.63     3851.07    164.24 o 
  -5   3  12     3075.33     2938.44    140.78 o 
  -4   3  12     8820.92     8686.62    299.68 o 
  -3   3  12     2474.38     2558.65    115.54 o 
  -2   3  12     5457.59     5785.91    256.02 o 
  -1   3  12     4024.59     3938.91    178.46 o 
   0   3  12       59.13       88.51     49.47 o 
   1   3  12     1259.44     1113.47    113.38 o 
   2   3  12     1453.16     1526.75     81.37 o 
   3   3  12     3140.08     2889.13    124.62 o 
   4   3  12     7494.92     7478.86    386.16 o 
   5   3  12       73.74       79.93     52.12 o 
   6   3  12     3381.99     3344.46    236.02 o 
   7   3  12      236.88      229.10     81.36 o 
   8   3  12     2474.91     2620.97    207.34 o 
  -9   4  12       86.33       38.44     83.57 o 
  -8   4  12       27.10       74.67     71.26 o 
  -7   4  12      482.62      598.48     97.87 o 
  -6   4  12      706.36      511.92     83.08 o 
  -5   4  12     1829.76     1665.00    117.92 o 
  -4   4  12      193.68      215.33     55.44 o 
  -3   4  12     1743.74     1766.48    107.33 o 
  -2   4  12      505.39      548.80    184.31 o 
  -1   4  12     1688.28     1794.80    137.43 o 
   0   4  12       37.60       54.17     50.29 o 
   1   4  12      409.86      328.47     58.83 o 
   2   4  12      304.81      310.97     47.68 o 
   3   4  12      681.08      777.16     79.92 o 
   4   4  12      222.08      158.63     53.39 o 
   5   4  12     1202.24     1248.39    128.18 o 
   6   4  12      194.27       53.60     62.40 o 
   7   4  12      707.25      867.25    164.43 o 
   8   4  12       35.11       68.66     96.52 o 
  -9   5  12      207.94      455.45    110.77 o 
  -8   5  12      602.09      730.70    120.71 o 
  -7   5  12       34.54       63.64     58.30 o 
  -6   5  12      409.04      606.42     83.82 o 
  -5   5  12      161.08      103.19    122.49 o 
  -4   5  12      228.26      229.40    149.84 o 
  -3   5  12     1905.32     1684.17    147.43 o 
  -2   5  12        1.17      -17.57     90.09 o 
  -1   5  12     6687.79     6778.06    242.96 o 
   0   5  12      837.51      868.36     82.06 o 
   1   5  12     7229.36     7397.13    195.96 o 
   2   5  12     2030.81     1838.05     91.58 o 
   3   5  12     5506.38     5498.22    171.95 o 
   4   5  12      927.85      825.50     87.42 o 
   5   5  12      777.21      763.72    123.41 o 
   6   5  12      725.75      644.11    111.70 o 
   7   5  12       15.46      135.95     76.01 o 
   8   5  12      141.51      109.24     76.99 o 
  -9   6  12      638.79      802.28    210.28 o 
  -8   6  12      172.22      225.20     83.48 o 
  -7   6  12     1506.30     1878.82    246.82 o 
  -6   6  12       75.87       24.87     57.93 o 
  -5   6  12     1989.94     2239.82    172.76 o 
  -4   6  12     1832.84     1729.70    271.87 o 
  -3   6  12     1178.17     1150.40    125.62 o 
  -2   6  12     7237.14     7319.53    408.72 o 
  -1   6  12       11.61      -14.38     52.23 o 
   0   6  12    15632.78    15510.66    351.72 o 
   1   6  12     1090.17      997.83     90.75 o 
   2   6  12    11001.07    11728.70    363.99 o 
   3   6  12     3229.36     3336.19    166.83 o 
   4   6  12     4388.07     4008.97    156.46 o 
   5   6  12     1917.91     1669.60    144.43 o 
   6   6  12      129.19      159.50     74.62 o 
   7   6  12     1242.72     1214.21    148.89 o 
   8   6  12       90.47      162.91    189.37 o 
  -9   7  12       25.13      242.45    133.98 o 
  -8   7  12        0.31      -68.61     68.61 o 
  -7   7  12       77.02       48.21     94.11 o 
  -6   7  12       38.89       86.36     97.21 o 
  -5   7  12        0.04      -57.51    108.70 o 
  -4   7  12       56.83       53.20     54.98 o 
  -3   7  12      185.60      161.55     67.76 o 
  -2   7  12      361.08      468.41     95.53 o 
  -1   7  12     1090.05      913.88    116.71 o 
   0   7  12      195.78      287.47     64.13 o 
   1   7  12     1223.99     1416.50    148.27 o 
   2   7  12       44.81       52.78     45.53 o 
   3   7  12     1828.37     1875.41    116.91 o 
   4   7  12       33.48        5.72     47.87 o 
   5   7  12      133.44       50.45     59.37 o 
   6   7  12        0.23      -47.93     47.93 o 
   7   7  12      122.86       56.26     97.56 o 
   8   7  12        3.21       56.14    107.32 o 
  -9   8  12      425.37      465.60    174.20 o 
  -8   8  12        0.66      -62.80     62.80 o 
  -7   8  12     2208.05     1925.91    203.84 o 
  -6   8  12      219.30      443.12     97.62 o 
  -5   8  12     4608.23     4367.23    352.88 o 
  -4   8  12     1759.92     1665.55    157.93 o 
  -3   8  12     2212.03     2324.04    170.57 o 
  -2   8  12     4248.15     4445.64    382.53 o 
  -1   8  12      984.50     1097.90    130.63 o 
   0   8  12     5277.76     4930.57    271.73 o 
   1   8  12      650.14      764.67     85.81 o 
   2   8  12     2380.92     2398.76    248.62 o 
   3   8  12     2557.27     2553.28    180.15 o 
   4   8  12      523.70      492.65    150.99 o 
   5   8  12     2316.50     2631.04    354.72 o 
   6   8  12       12.37       25.97     60.21 o 
   7   8  12     2053.75     2298.82    190.17 o 
  -8   9  12     1007.10     1090.69    158.05 o 
  -7   9  12        0.71      -57.80     57.80 o 
  -6   9  12     2891.85     3238.76    290.25 o 
  -5   9  12      604.85      855.47    125.42 o 
  -4   9  12     3572.63     3559.49    203.29 o 
  -3   9  12     2689.05     2496.42    180.06 o 
  -2   9  12      919.14     1010.34    128.05 o 
  -1   9  12     3494.37     3367.39    141.77 o 
   0   9  12       31.34       32.96     47.25 o 
   1   9  12     2543.46     2511.66    138.17 o 
   2   9  12     1073.17     1115.41    101.88 o 
   3   9  12      510.29      532.98     79.39 o 
   4   9  12     1562.29     2008.50    160.04 o 
   5   9  12        6.11       77.13     69.63 o 
   6   9  12     2129.53     2086.81    183.31 o 
   7   9  12      181.09      203.76     81.21 o 
  -8  10  12       25.23       13.85     78.40 o 
  -7  10  12        1.46       13.94     73.70 o 
  -6  10  12        9.36       87.76     78.30 o 
  -5  10  12      102.27      262.30     88.15 o 
  -4  10  12        9.66      -28.02     49.70 o 
  -3  10  12       11.38       29.06     61.67 o 
  -2  10  12       30.61       41.96     61.48 o 
  -1  10  12      139.68      112.85     54.17 o 
   0  10  12      432.82      490.53     75.09 o 
   1  10  12        6.06       45.95     43.95 o 
   2  10  12      447.92      441.13     73.92 o 
   3  10  12       82.56       38.27     70.44 o 
   4  10  12      410.73      235.26     78.01 o 
   5  10  12        1.67      -55.98     55.98 o 
   6  10  12      149.39      178.82     82.15 o 
   7  10  12       12.26      126.89     82.58 o 
  -8  11  12      665.56      804.28    140.11 o 
  -7  11  12        1.66      102.83     82.72 o 
  -6  11  12     1145.18      980.53    142.17 o 
  -5  11  12      170.60      153.11     86.64 o 
  -4  11  12      803.47      772.76    125.43 o 
  -3  11  12      847.83      864.35    127.44 o 
  -2  11  12      190.45      231.15     78.15 o 
  -1  11  12     4746.59     4881.37    203.53 o 
   0  11  12       63.83       68.73     47.31 o 
   1  11  12     3327.50     3251.40    202.53 o 
   2  11  12      679.98      699.82     90.53 o 
   3  11  12     2392.96     2302.78    144.81 o 
   4  11  12     1541.33     1660.51    209.82 o 
   5  11  12      606.84      777.05    141.11 o 
   6  11  12      982.68     1089.22    151.19 o 
  -7  12  12      653.74      848.93    141.02 o 
  -6  12  12       50.76       49.13     73.87 o 
  -5  12  12      408.93      355.80    101.26 o 
  -4  12  12      393.09      513.10    103.29 o 
  -3  12  12      101.82      171.15    102.15 o 
  -2  12  12     1916.64     2077.21    197.18 o 
  -1  12  12        2.46      -36.03     44.63 o 
   0  12  12     5221.37     5843.52    390.78 o 
   1  12  12      522.07      596.30     87.25 o 
   2  12  12     2293.53     2514.95    152.96 o 
   3  12  12      859.59      957.33    146.51 o 
   4  12  12     1396.72     1481.03    208.90 o 
   5  12  12      932.85     1086.66    254.63 o 
   6  12  12       67.39       15.23    104.11 o 
  -7  13  12       33.49      -49.97     72.51 o 
  -6  13  12      215.76       70.15     88.25 o 
  -5  13  12       15.48       23.29     69.20 o 
  -4  13  12      559.05      461.48    110.74 o 
  -3  13  12      126.58       72.85    112.38 o 
  -2  13  12      390.60      344.69     94.15 o 
  -1  13  12        6.50       37.10     53.35 o 
   0  13  12      367.62      243.27     68.82 o 
   1  13  12       57.17      -11.71     49.88 o 
   2  13  12       88.46      118.30     61.09 o 
   3  13  12      160.14      166.54     62.39 o 
   4  13  12       55.15       84.57    103.88 o 
   5  13  12       37.29      178.76     95.03 o 
  -6  14  12      262.82      303.75     98.07 o 
  -5  14  12     1592.92     1475.22    176.30 o 
  -4  14  12     1152.68     1107.86    150.90 o 
  -3  14  12     1083.04      954.08    147.08 o 
  -2  14  12     2697.82     2576.52    158.69 o 
  -1  14  12      460.14      331.75     78.96 o 
   0  14  12     2452.80     2196.92    148.54 o 
   1  14  12       54.51       71.00     59.61 o 
   2  14  12      902.47      921.96    113.87 o 
   3  14  12     1161.51     1023.60    138.75 o 
   4  14  12      284.67      227.52    123.64 o 
   5  14  12     1755.12     1592.26    174.42 o 
  -6  15  12      481.34      530.41    154.43 o 
  -5  15  12      201.88      269.80    112.61 o 
  -4  15  12      619.78      626.51    130.42 o 
  -3  15  12      861.55      680.80    124.75 o 
  -2  15  12      246.38      314.11     89.53 o 
  -1  15  12     1206.09     1473.41    131.83 o 
   0  15  12       88.26      163.62     66.68 o 
   1  15  12      773.49      742.71    118.87 o 
   2  15  12      332.49      240.57     89.13 o 
   3  15  12      110.91      219.15     83.19 o 
   4  15  12      663.40      941.94    171.90 o 
  -5  16  12       68.10      128.01    116.52 o 
  -4  16  12       68.28      190.29     98.82 o 
  -3  16  12       12.84       46.19    100.89 o 
  -2  16  12      232.35      194.30     82.62 o 
  -1  16  12      138.77      215.16    128.12 o 
   0  16  12      479.00      597.08    111.51 o 
   1  16  12      115.07      170.30     87.96 o 
   2  16  12      828.02      694.63    151.68 o 
   3  16  12      319.64      323.93    165.35 o 
  -4  17  12      665.74      766.20    171.21 o 
  -3  17  12     1179.03     1261.68    224.07 o 
  -2  17  12       12.95      -22.34    132.14 o 
  -1  17  12     1915.09     1945.03    181.69 o 
   0  17  12      119.37      335.49     87.77 o 
   1  17  12     2668.47     3030.35    295.20 o 
   2  17  12     1029.94      928.26    136.12 o 
  -2  18  12      425.06      420.95    100.39 o 
  -1  18  12       52.01      176.29     82.95 o 
   0  18  12      620.08      633.88    124.21 o 
  -9   1  13       79.12        4.41    124.67 o 
  -8   1  13     1135.72     1556.24    171.24 o 
  -7   1  13       28.69       13.21     46.54 o 
  -6   1  13     1390.79     1464.16    126.61 o 
  -5   1  13     1073.03     1060.67     89.02 o 
  -4   1  13     2822.73     2899.15    135.66 o 
  -3   1  13     3173.61     2961.63    128.71 o 
  -2   1  13      474.47      592.48     70.82 o 
  -1   1  13     5090.59     4936.56    154.44 o 
   0   1  13      196.21      235.33     50.22 o 
   1   1  13     8334.21     8110.94    255.27 o 
   2   1  13     2126.18     2100.56     91.92 o 
   3   1  13     4905.32     4588.37    158.41 o 
   4   1  13     2170.92     2341.04    127.86 o 
   5   1  13      691.79      767.37    107.74 o 
   6   1  13     2307.64     2290.80    178.14 o 
   7   1  13        4.50      -58.14     92.62 o 
   8   1  13      927.31     1023.41    146.38 o 
  -9   2  13      342.04      727.34    132.68 o 
  -8   2  13        1.81       -2.65     75.81 o 
  -7   2  13     1126.01     1142.58    102.91 o 
  -6   2  13      127.55      190.10     62.44 o 
  -5   2  13     3210.07     3198.05    151.51 o 
  -4   2  13     2928.31     2722.25    243.51 o 
  -3   2  13     1356.61     1440.82    116.92 o 
  -2   2  13     2592.28     2591.41    116.53 o 
  -1   2  13      327.20      360.45     61.83 o 
   0   2  13     4387.63     4554.93    195.68 o 
   1   2  13     1393.34     1303.18    201.78 o 
   2   2  13     4354.22     4065.76    202.08 o 
   3   2  13     3452.84     3428.74    247.62 o 
   4   2  13      869.46      858.13     86.87 o 
   5   2  13     1239.67     1279.35    201.43 o 
   6   2  13       12.63      183.87     76.92 o 
   7   2  13     1409.90     1298.93    152.49 o 
   8   2  13      128.03      117.64     84.02 o 
  -9   3  13        5.43      100.68     97.67 o 
  -8   3  13       86.54      102.26     68.45 o 
  -7   3  13       10.36      -26.57     47.55 o 
  -6   3  13        2.14      141.80     57.79 o 
  -5   3  13        6.15       24.53     44.89 o 
  -4   3  13       63.86       79.01     49.36 o 
  -3   3  13        0.87       -7.26     37.65 o 
  -2   3  13       52.61       42.20     58.37 o 
  -1   3  13      387.83      275.54     75.09 o 
   0   3  13       84.81       61.62     53.75 o 
   1   3  13      707.71      748.30    132.83 o 
   2   3  13      102.41       75.46     49.80 o 
   3   3  13      348.70      256.42     58.99 o 
   4   3  13      124.32      117.12     50.95 o 
   5   3  13      212.21      175.60     70.93 o 
   6   3  13      195.53      187.52     80.04 o 
   7   3  13        5.77      -20.32     84.57 o 
   8   3  13       30.27      -17.50     66.39 o 
  -9   4  13      705.09      899.70    140.07 o 
  -8   4  13       21.75       12.26     62.47 o 
  -7   4  13     1555.67     1685.70    135.70 o 
  -6   4  13       29.85       13.57     79.14 o 
  -5   4  13     3333.49     3238.72    191.29 o 
  -4   4  13     2084.57     2082.85    164.62 o 
  -3   4  13     1899.27     1696.00    148.78 o 
  -2   4  13     3659.52     3748.27    189.93 o 
  -1   4  13       30.45       48.18     55.06 o 
   0   4  13     7462.54     7625.56    262.61 o 
   1   4  13      409.55      570.91    112.15 o 
   2   4  13     4595.21     4823.30    177.62 o 
   3   4  13     2123.79     2403.46    154.53 o 
   4   4  13      888.63     1151.32    120.14 o 
   5   4  13     2970.08     3102.21    250.15 o 
   6   4  13       29.15      103.67     71.58 o 
   7   4  13     1846.59     1511.19    158.52 o 
   8   4  13      141.43       30.57     92.84 o 
  -9   5  13       44.71      -13.79    117.21 o 
  -8   5  13      576.96      636.91    132.26 o 
  -7   5  13       33.07        0.76     61.89 o 
  -6   5  13     1178.63     1084.73    144.03 o 
  -5   5  13      668.98      723.99    121.80 o 
  -4   5  13     2740.38     2518.30    179.71 o 
  -3   5  13     1221.61     1275.46    135.97 o 
  -2   5  13     1128.07     1101.17    128.58 o 
  -1   5  13     1764.78     1894.57    150.79 o 
   0   5  13      225.25      358.83     80.72 o 
   1   5  13     1422.15     1425.34    102.17 o 
   2   5  13     1323.06     1460.68    106.69 o 
   3   5  13     1725.96     1454.19    131.31 o 
   4   5  13     2804.30     2729.31    157.47 o 
   5   5  13      153.51      217.12     72.06 o 
   6   5  13     1442.69     1299.57    209.25 o 
   7   5  13        0.18       -5.29     69.98 o 
  -9   6  13       47.52       59.98    116.06 o 
  -8   6  13        7.03       54.87     77.36 o 
  -7   6  13      250.69      348.46    151.56 o 
  -6   6  13        7.73        1.49     61.32 o 
  -5   6  13      235.00       90.22     72.77 o 
  -4   6  13      280.49      194.80     75.93 o 
  -3   6  13       42.50       27.12     52.34 o 
  -2   6  13      751.04      986.15    217.40 o 
  -1   6  13       11.15       -5.09     58.22 o 
   0   6  13     2985.69     2878.62    210.16 o 
   1   6  13       16.06      114.76     49.67 o 
   2   6  13      441.29      519.01     75.43 o 
   3   6  13        2.24       12.93     98.93 o 
   4   6  13       33.97      -49.41     49.41 o 
   5   6  13       17.96       10.90     55.98 o 
   6   6  13       39.08       18.08     65.24 o 
   7   6  13       64.14       38.76     69.12 o 
  -8   7  13     1299.72     1449.67    186.95 o 
  -7   7  13       39.09       -2.43     68.61 o 
  -6   7  13     1482.65     1420.17    160.64 o 
  -5   7  13      787.02     1013.93    133.37 o 
  -4   7  13     1539.16     1915.78    170.61 o 
  -3   7  13     3676.02     3782.13    389.19 o 
  -2   7  13      384.47      349.88     90.74 o 
  -1   7  13    11259.69    11458.07    344.32 o 
   0   7  13      312.24      248.29     83.60 o 
   1   7  13     8194.77     8019.90    231.53 o 
   2   7  13      876.76      713.37     88.02 o 
   3   7  13     2354.02     2151.51    136.61 o 
   4   7  13     1995.48     1840.86    151.12 o 
   5   7  13      202.71      217.84     79.31 o 
   6   7  13     1798.83     1706.88    193.39 o 
   7   7  13      162.15      146.14     83.86 o 
  -8   8  13       26.70      -73.86     88.59 o 
  -7   8  13      169.16       93.24     78.66 o 
  -6   8  13       39.11       56.06     77.51 o 
  -5   8  13      267.73      412.95     97.31 o 
  -4   8  13      810.29      667.06    114.49 o 
  -3   8  13      261.29      175.44    110.54 o 
  -2   8  13     1478.37     1412.79    151.39 o 
  -1   8  13        2.01       37.61     60.93 o 
   0   8  13     2752.59     2867.92    185.46 o 
   1   8  13      147.37      217.00     57.75 o 
   2   8  13     1240.39     1184.28    106.12 o 
   3   8  13      451.96      401.98     71.03 o 
   4   8  13      275.05      487.90    134.90 o 
   5   8  13      317.46      403.01     91.91 o 
   6   8  13        1.75       67.23     66.69 o 
   7   8  13      244.95      225.02    115.48 o 
  -8   9  13      524.16      436.77    113.02 o 
  -7   9  13        4.90      100.08     83.03 o 
  -6   9  13      940.22      746.02    127.65 o 
  -5   9  13       47.62       16.73     69.98 o 
  -4   9  13      367.59      404.03     98.09 o 
  -3   9  13      108.30      139.28     68.11 o 
  -2   9  13      361.89      332.30     93.58 o 
  -1   9  13     1198.81     1381.71    152.48 o 
   0   9  13      153.83       90.04     76.33 o 
   1   9  13      355.93      427.59     75.01 o 
   2   9  13      365.97      589.05     83.67 o 
   3   9  13      792.12      844.63    141.47 o 
   4   9  13     1668.51     1544.12    215.11 o 
   5   9  13      113.24      176.75    124.21 o 
   6   9  13      747.89      672.82    123.12 o 
  -8  10  13       59.49       62.87     71.33 o 
  -7  10  13     2149.02     1959.34    197.98 o 
  -6  10  13       47.45      123.95     79.52 o 
  -5  10  13     1458.92     1457.85    167.02 o 
  -4  10  13      685.95      656.40    117.89 o 
  -3  10  13     1026.77     1147.59    207.87 o 
  -2  10  13     2304.98     2321.07    285.43 o 
  -1  10  13      289.16      254.05    128.93 o 
   0  10  13     2688.56     2718.46    147.42 o 
   1  10  13      183.77      244.73     62.82 o 
   2  10  13     1532.90     1668.35    172.61 o 
   3  10  13     2365.62     2498.04    148.42 o 
   4  10  13      677.46      564.19    158.57 o 
   5  10  13     2720.05     2376.28    273.48 o 
   6  10  13       34.25      -64.12     64.12 o 
  -7  11  13        4.57       34.95     74.69 o 
  -6  11  13      351.13      288.67    115.83 o 
  -5  11  13      297.97      168.55    110.66 o 
  -4  11  13      188.25      212.86     82.91 o 
  -3  11  13      275.32      404.64    175.46 o 
  -2  11  13      111.49      111.40     76.71 o 
  -1  11  13      440.24      482.82    188.22 o 
   0  11  13        4.83      -12.31     77.75 o 
   1  11  13      266.17      286.91     68.58 o 
   2  11  13      407.38      562.91     89.30 o 
   3  11  13       85.84       84.11     57.79 o 
   4  11  13      641.83      541.90    157.88 o 
   5  11  13      102.49       45.73     93.30 o 
   6  11  13      475.95      560.82    115.35 o 
  -7  12  13      243.14      274.26    100.32 o 
  -6  12  13        4.58      -23.06     83.65 o 
  -5  12  13      430.50      474.05    111.80 o 
  -4  12  13      248.88      164.60    137.20 o 
  -3  12  13      614.91      467.21    110.87 o 
  -2  12  13     1187.47     1265.32    157.66 o 
  -1  12  13       66.69       93.49     92.73 o 
   0  12  13     1474.88     1447.05    261.43 o 
   1  12  13        0.49      -32.87     46.98 o 
   2  12  13     1185.64     1048.52    112.20 o 
   3  12  13       91.88       42.61     79.66 o 
   4  12  13      258.54      346.10    131.91 o 
   5  12  13      252.64      255.55    132.60 o 
  -6  13  13      611.84      631.49    124.31 o 
  -5  13  13      251.78      120.49    143.06 o 
  -4  13  13      966.56      951.29    145.27 o 
  -3  13  13     2764.57     2657.08    213.16 o 
  -2  13  13      253.90      166.33    103.53 o 
  -1  13  13     4565.55     4199.22    242.23 o 
   0  13  13        0.92       27.91     57.17 o 
   1  13  13     3731.15     3876.35    387.70 o 
   2  13  13      494.75      562.37     94.73 o 
   3  13  13     1428.54     1262.41    128.02 o 
   4  13  13      809.63      938.43    137.31 o 
   5  13  13      239.65      -38.38     99.51 o 
  -5  14  13        0.32       -3.62     65.71 o 
  -4  14  13      139.40      138.74     91.83 o 
  -3  14  13        1.91       57.09     72.88 o 
  -2  14  13      695.29      693.25    128.04 o 
  -1  14  13        0.45      -78.25     82.04 o 
   0  14  13      925.20      936.04    111.39 o 
   1  14  13        7.34       41.20     54.23 o 
   2  14  13      227.05      251.63     75.96 o 
   3  14  13        0.75       -3.89     55.35 o 
   4  14  13      140.62      265.74     87.02 o 
  -5  15  13      143.90       60.25     74.88 o 
  -4  15  13      850.42      727.43    131.36 o 
  -3  15  13      398.24      438.21    123.07 o 
  -2  15  13      209.05      322.37    107.26 o 
  -1  15  13      406.30      509.36    126.25 o 
   0  15  13       35.49       46.54     59.09 o 
   1  15  13      746.24      698.10    104.22 o 
   2  15  13      756.86      766.16    124.88 o 
   3  15  13      417.73      268.61     90.41 o 
  -3  16  13      759.83      625.09    165.93 o 
  -2  16  13      936.59     1196.60    168.22 o 
  -1  16  13       19.42      112.15    100.20 o 
   0  16  13      831.26     1068.83    144.21 o 
   1  16  13      353.31      452.91    100.11 o 
   2  16  13      861.47     1053.64    297.72 o 
  -1  17  13       29.90      -61.61     61.61 o 
   0  17  13       45.09       80.94     76.80 o 
  -9   0  14      430.48      464.22    163.17 o 
  -8   0  14       32.68       94.91    125.25 o 
  -7   0  14      975.22      904.50    138.77 o 
  -6   0  14        9.71        5.52     63.67 o 
  -5   0  14     1755.34     1405.80    149.92 o 
  -4   0  14     5534.40     6094.69    245.33 o 
  -3   0  14     1095.28      976.73    153.75 o 
  -2   0  14     4963.29     4795.07    261.07 o 
  -1   0  14       86.59      113.99     82.96 o 
   0   0  14    11313.85    11787.16    400.34 o 
   1   0  14      606.33      518.46    119.50 o 
   2   0  14     4873.67     5063.95    265.89 o 
   4   0  14     1985.27     1909.05    195.11 o 
   5   0  14     1189.34     1260.99    200.63 o 
   6   0  14       81.72       61.36     94.68 o 
   7   0  14      978.90     1239.85    214.19 o 
  -9   1  14       11.31      -17.09     82.26 o 
  -8   1  14      128.94      231.71     97.67 o 
  -7   1  14       27.80       -3.39     57.80 o 
  -6   1  14      133.39      113.84     49.03 o 
  -5   1  14      594.22      545.22     74.81 o 
  -4   1  14      166.38       88.89     52.36 o 
  -3   1  14     2003.90     1943.12    118.67 o 
  -2   1  14      125.42      115.02     49.67 o 
  -1   1  14     2916.85     3124.71    131.16 o 
   0   1  14      124.06       67.49     45.14 o 
   1   1  14     1958.00     2071.66    308.53 o 
   2   1  14      195.13      265.83     74.22 o 
   3   1  14      703.92      736.33    105.87 o 
   4   1  14       19.89       88.07     47.96 o 
   5   1  14       53.39      -45.95     60.94 o 
   6   1  14      120.82      -17.01     88.71 o 
   7   1  14       50.04       84.46     76.81 o 
  -9   2  14      394.96      440.08    125.04 o 
  -8   2  14        0.38       58.68     64.06 o 
  -7   2  14      717.76      891.34     96.45 o 
  -6   2  14       11.60       -4.00     43.50 o 
  -5   2  14     1591.78     1545.84    122.13 o 
  -4   2  14      122.26      157.10     57.87 o 
  -3   2  14      224.77      231.28     56.82 o 
  -2   2  14      606.54      583.00     94.90 o 
  -1   2  14       56.67       31.01     67.91 o 
   0   2  14     2325.34     2097.47    154.21 o 
   1   2  14        6.44      134.69     68.15 o 
   2   2  14     1293.27     1418.03    250.96 o 
   3   2  14     1851.71     1789.09    114.46 o 
   4   2  14      324.75      482.97     90.07 o 
   5   2  14     2173.52     2045.12    158.36 o 
   6   2  14      142.11      332.06    102.04 o 
   7   2  14      851.90      575.47    119.50 o 
  -9   3  14       71.30      278.76    150.30 o 
  -8   3  14     1748.47     1928.28    155.52 o 
  -7   3  14        2.25       51.81     52.41 o 
  -6   3  14     2400.15     2385.46    150.79 o 
  -5   3  14      571.62      539.60    110.25 o 
  -4   3  14     5005.94     5139.65    235.21 o 
  -3   3  14      863.00      866.30    118.60 o 
  -2   3  14      576.69      610.81     98.78 o 
  -1   3  14     2559.09     2782.87    237.40 o 
   0   3  14       19.31      -51.92     51.92 o 
   1   3  14     4901.10     4897.59    472.04 o 
   2   3  14     2021.59     2149.30    163.05 o 
   3   3  14      892.39      942.84     92.70 o 
   4   3  14     4850.76     5357.88    310.02 o 
   5   3  14      643.58      668.40    110.34 o 
   6   3  14     3010.51     2791.32    276.01 o 
   7   3  14       37.38       39.85     76.79 o 
  -8   4  14        2.22      115.50    112.49 o 
  -7   4  14      328.57      331.60    104.49 o 
  -6   4  14        9.22        4.64     64.08 o 
  -5   4  14      896.06      749.20    120.41 o 
  -4   4  14        1.74      -12.47     63.05 o 
  -3   4  14      368.23      353.28     89.01 o 
  -2   4  14      213.24      188.91     74.14 o 
  -1   4  14       45.49       29.05     60.46 o 
   0   4  14       19.06       71.38     99.16 o 
   1   4  14      660.89      685.85    110.77 o 
   2   4  14       96.71      103.09     77.33 o 
   3   4  14     1263.51     1438.41    108.76 o 
   4   4  14        1.73      114.22     80.21 o 
   5   4  14      790.99      798.33    281.29 o 
   6   4  14       33.06      156.82     81.68 o 
   7   4  14      281.86      275.50    153.75 o 
  -8   5  14      384.82      304.38    107.16 o 
  -7   5  14        1.84        5.46     64.85 o 
  -6   5  14      330.58      560.79    138.81 o 
  -5   5  14      499.72      557.39    267.27 o 
  -4   5  14      468.82      514.42    104.73 o 
  -3   5  14     3735.13     3348.95    194.78 o 
  -2   5  14      301.99      201.82     81.91 o 
  -1   5  14     9682.22     9825.98    320.12 o 
   0   5  14      346.38      376.96     90.52 o 
   1   5  14     3909.87     3619.02    277.73 o 
   2   5  14        9.97       25.34     55.27 o 
   3   5  14     1420.44     1378.00    109.71 o 
   4   5  14      406.86      289.11    115.83 o 
   5   5  14       93.21       18.32     61.09 o 
   6   5  14      392.09      448.32     99.17 o 
   7   5  14       60.57      151.06     82.49 o 
  -8   6  14       48.60       21.55     78.50 o 
  -7   6  14      553.28      615.07    185.80 o 
  -6   6  14       68.03       54.47     73.45 o 
  -5   6  14      924.56      829.58    132.54 o 
  -4   6  14     2399.51     2469.77    188.80 o 
  -3   6  14      627.08      479.03    100.19 o 
  -2   6  14     5576.81     5289.41    243.68 o 
  -1   6  14        6.07      -46.57     87.79 o 
   0   6  14     8840.33     9779.59    320.90 o 
   1   6  14       58.53       85.85     65.94 o 
   2   6  14     3757.30     3669.54    200.85 o 
   3   6  14     1534.10     1430.85    114.12 o 
   4   6  14     1062.41     1266.73    189.83 o 
   5   6  14      879.85     1054.16    186.38 o 
   6   6  14        0.43      -53.49     56.76 o 
  -8   7  14       55.01      191.74     94.06 o 
  -7   7  14        0.23      -72.61     72.61 o 
  -6   7  14       17.04      -37.79     66.64 o 
  -5   7  14       83.62      -56.86     56.86 o 
  -4   7  14        1.61       11.44     65.02 o 
  -3   7  14      187.85      150.91     77.78 o 
  -2   7  14       67.91       61.55     97.21 o 
  -1   7  14      211.14      247.38     85.46 o 
   0   7  14       15.42       90.61     68.41 o 
   1   7  14      668.80      804.38    123.59 o 
   2   7  14      107.04       94.35     48.31 o 
   3   7  14      161.77      112.15     52.04 o 
   4   7  14       27.27      -63.66     68.48 o 
   5   7  14       51.55      -25.05     79.98 o 
   6   7  14        4.01      -15.86     66.08 o 
  -8   8  14      158.95      118.61     87.33 o 
  -7   8  14     1078.52     1258.96    165.73 o 
  -6   8  14       97.74      212.40     84.89 o 
  -5   8  14     1136.94     1186.47    250.96 o 
  -4   8  14      476.84      385.90    107.67 o 
  -3   8  14      694.34      792.14    129.30 o 
  -2   8  14     1946.37     1690.83    165.63 o 
  -1   8  14        5.34       25.88     55.45 o 
   0   8  14     1785.03     1962.91    173.47 o 
   1   8  14      684.65      697.41    118.05 o 
   2   8  14      587.50      756.17     96.36 o 
   3   8  14     2197.66     2488.94    147.87 o 
   4   8  14      244.40      260.84    118.58 o 
   5   8  14     2811.02     2644.24    271.64 o 
   6   8  14        0.41       58.76     73.31 o 
  -7   9  14       30.92      174.21     85.70 o 
  -6   9  14     1297.25     1372.07    169.34 o 
  -5   9  14      559.22      497.93    120.42 o 
  -4   9  14     1402.54     1301.51    157.83 o 
  -3   9  14      669.70      581.36    117.36 o 
  -2   9  14      462.06      500.86    108.14 o 
  -1   9  14     2017.28     2299.64    264.17 o 
   0   9  14       91.88       76.62     71.72 o 
   1   9  14     1159.39     1097.59    141.54 o 
   2   9  14      989.03     1128.42    110.60 o 
   3   9  14      459.87      592.27    130.17 o 
   4   9  14     2193.38     2438.56    262.91 o 
   5   9  14      141.51      245.21    124.79 o 
   6   9  14     1655.60     1537.92    230.73 o 
  -7  10  14       12.88      -51.30     99.97 o 
  -6  10  14       27.59      -56.17     68.81 o 
  -5  10  14       90.63       56.30     67.62 o 
  -4  10  14        4.36       19.98     69.06 o 
  -3  10  14       27.67        9.21     72.04 o 
  -2  10  14       30.06       -4.80     64.57 o 
  -1  10  14       80.42      -21.20     67.54 o 
   0  10  14      124.69      218.65     87.79 o 
   1  10  14        1.64      -13.61     82.85 o 
   2  10  14      196.12      204.52     70.03 o 
   3  10  14       35.03       81.19     60.16 o 
   4  10  14       14.05      -10.37     60.74 o 
   5  10  14       31.60      125.25    112.38 o 
  -6  11  14      406.31      689.32    156.04 o 
  -5  11  14      214.00      263.54     99.82 o 
  -4  11  14      793.74      707.01    126.85 o 
  -3  11  14     1620.35     1655.25    221.31 o 
  -2  11  14      306.40      317.79     98.73 o 
  -1  11  14     3386.92     3486.22    338.52 o 
   0  11  14        0.20      -59.33     64.76 o 
   1  11  14     3150.10     2957.00    216.77 o 
   2  11  14      224.10      251.14     71.97 o 
   3  11  14     1789.12     1845.04    142.68 o 
   4  11  14      728.12      897.60    157.31 o 
   5  11  14      133.26       14.94     89.86 o 
  -6  12  14       57.05       94.40     76.10 o 
  -5  12  14      270.11      261.35     94.29 o 
  -4  12  14      779.88      798.87    139.70 o 
  -3  12  14      552.01      389.37    103.99 o 
  -2  12  14     2534.85     2665.99    215.71 o 
  -1  12  14        5.96       33.87     74.83 o 
   0  12  14     2782.27     2927.23    220.59 o 
   1  12  14       27.60       86.38     62.09 o 
   2  12  14     2088.74     2142.21    218.65 o 
   3  12  14      389.83      324.32     77.87 o 
   4  12  14      504.53      548.13    110.60 o 
  -5  13  14        0.16       48.92     75.09 o 
  -4  13  14      171.94       90.72     73.63 o 
  -3  13  14       19.68       27.64     78.17 o 
  -2  13  14       87.69      226.37     92.84 o 
  -1  13  14        1.23       64.94     95.14 o 
   0  13  14        3.50       21.93     66.76 o 
   1  13  14        0.11      -38.05     82.04 o 
   2  13  14       26.54        8.20     57.94 o 
   3  13  14       10.25      -43.23     55.60 o 
   4  13  14      279.47      287.32     92.95 o 
  -4  14  14      325.00      307.61     98.40 o 
  -3  14  14      891.51      950.66    149.94 o 
  -2  14  14     1092.72     1271.37    165.37 o 
  -1  14  14       25.41       45.51     79.58 o 
   0  14  14     1148.06     1372.84    203.85 o 
   1  14  14      188.94      300.29     78.70 o 
   2  14  14     1058.78      996.47    121.65 o 
   3  14  14     1328.96     1243.33    161.33 o 
  -3  15  14      247.17      318.22     99.65 o 
  -2  15  14      186.53      227.11     94.14 o 
  -1  15  14      425.90      257.35    137.54 o 
   0  15  14       20.54      -65.45     67.27 o 
   1  15  14      287.76      405.88     85.67 o 
   2  15  14      283.11      234.32    137.24 o 
  -8   1  15      723.18      700.28    112.05 o 
  -7   1  15        4.59       58.64     87.59 o 
  -6   1  15      814.65      845.60     92.29 o 
  -5   1  15      444.21      321.21     64.89 o 
  -4   1  15     1594.98     1497.53    104.28 o 
  -3   1  15     2269.75     2597.39    162.19 o 
  -2   1  15      319.09      387.35     85.35 o 
  -1   1  15     4312.66     4497.54    262.56 o 
   0   1  15       14.29       83.33     65.16 o 
   1   1  15     4117.94     4525.86    210.29 o 
   2   1  15     1455.51     1543.78    141.56 o 
   3   1  15     1190.43     1302.13    211.43 o 
   5   1  15      381.60      338.29    138.12 o 
   6   1  15     1360.37     1336.42    154.25 o 
  -8   2  15       25.74       71.19     66.90 o 
  -7   2  15      841.12     1152.63    110.23 o 
  -6   2  15       56.88       37.90     47.62 o 
  -5   2  15     1444.98     1505.25    273.13 o 
  -4   2  15     1164.54     1316.36    150.64 o 
  -3   2  15      718.65      702.38    111.95 o 
  -2   2  15     2186.06     1980.49    159.96 o 
  -1   2  15      117.51       91.12     64.72 o 
   0   2  15     4626.81     4675.83    448.37 o 
   1   2  15      238.75      332.87     81.98 o 
   2   2  15     1140.69     1099.64    164.32 o 
   3   2  15     1134.70     1215.11    223.49 o 
   4   2  15      645.36      620.04    139.04 o 
   5   2  15     1194.49     1234.33    205.45 o 
   6   2  15        0.11      121.61     78.02 o 
  -8   3  15       26.65       57.01     77.50 o 
  -7   3  15        1.45       16.76     54.91 o 
  -6   3  15        0.75      -71.61    114.22 o 
  -5   3  15        1.51       16.71     63.67 o 
  -4   3  15       88.03       45.37     69.98 o 
  -3   3  15      382.09      362.83    100.08 o 
  -2   3  15      212.94      168.05     71.91 o 
  -1   3  15        1.84      -56.57     72.16 o 
   0   3  15      123.85       91.04     66.29 o 
   1   3  15       25.73      -27.61     70.32 o 
   2   3  15       99.70       77.04     64.15 o 
   3   3  15      181.15      116.88     71.56 o 
   4   3  15      136.02      207.52     98.59 o 
   5   3  15        5.47       20.68    102.50 o 
   6   3  15       48.45      144.77    138.69 o 
  -8   4  15       42.30      101.90     88.28 o 
  -7   4  15     1234.63     1335.76    168.13 o 
  -6   4  15        9.13       78.81     78.80 o 
  -5   4  15     1632.24     1622.77    169.72 o 
  -4   4  15     1763.36     2266.21    185.69 o 
  -3   4  15     1092.81     1418.83    152.18 o 
  -2   4  15     3343.65     3789.71    208.00 o 
  -1   4  15      671.79      653.03    107.48 o 
   0   4  15     3409.49     3356.91    192.80 o 
   1   4  15      171.25      156.93     72.30 o 
   2   4  15     2685.41     3027.26    186.72 o 
   3   4  15     1693.03     1684.92    199.25 o 
   4   4  15     1154.13     1111.10    128.62 o 
   5   4  15     1528.10     1398.42    208.90 o 
   6   4  15        5.67       31.48     87.10 o 
  -8   5  15      304.64      417.26    115.17 o 
  -7   5  15        8.63      -34.14     73.93 o 
  -6   5  15      715.36      656.17    129.59 o 
  -5   5  15      209.04      211.23     86.79 o 
  -4   5  15      435.54      384.08    100.03 o 
  -3   5  15      836.99      971.27    136.99 o 
  -2   5  15        9.60      -15.92     66.34 o 
  -1   5  15     1463.84     1714.55    165.07 o 
   0   5  15       22.60       26.54     65.01 o 
   1   5  15     2090.43     2492.63    202.01 o 
   2   5  15     1379.73     1365.12    147.10 o 
   3   5  15      904.03      796.43    121.98 o 
   4   5  15      911.52     1122.76    128.64 o 
   5   5  15      283.91      223.84    116.98 o 
   6   5  15      889.59      994.41    192.35 o 
  -7   6  15       87.52      168.75     84.92 o 
  -6   6  15       99.10       81.70     79.62 o 
  -5   6  15      143.96      259.32    115.71 o 
  -4   6  15      522.83      552.69    113.59 o 
  -3   6  15      696.96      475.19    105.23 o 
  -2   6  15      961.15     1044.42    139.69 o 
  -1   6  15      321.46      439.42    110.77 o 
   0   6  15      312.95      394.98    103.29 o 
   1   6  15       57.44      186.43     75.79 o 
   2   6  15       46.83       49.89     64.89 o 
   3   6  15       10.39       37.30     66.64 o 
   4   6  15       11.53       11.67     81.93 o 
   5   6  15      159.82      217.17    116.06 o 
   6   6  15        6.80      242.91    120.65 o 
  -7   7  15        6.08       72.80     79.18 o 
  -6   7  15      837.78      833.63    138.81 o 
  -5   7  15      699.78      872.87    140.65 o 
  -4   7  15      702.42      596.80    119.51 o 
  -3   7  15     3012.77     2862.33    207.56 o 
  -2   7  15      426.89      335.23    101.59 o 
  -1   7  15     4800.96     5073.75    251.20 o 
   0   7  15       61.94      -13.14     66.59 o 
   1   7  15     1948.70     1760.99    174.66 o 
   2   7  15      623.94      595.44    111.51 o 
   3   7  15      842.85      919.91    132.17 o 
   4   7  15     1734.66     1788.78    160.95 o 
   5   7  15        7.90      -42.06     82.96 o 
  -7   8  15      208.88      163.02     96.39 o 
  -6   8  15       23.99      -28.45     72.93 o 
  -5   8  15      231.30      405.66    103.02 o 
  -4   8  15      579.78      749.77    214.53 o 
  -3   8  15      263.05      525.92    110.17 o 
  -2   8  15     1524.32     1778.02    297.84 o 
  -1   8  15       41.43       69.35     73.04 o 
   0   8  15     1080.90     1055.53    147.28 o 
   1   8  15       35.99      141.21     81.01 o 
   2   8  15      429.14      603.45    119.51 o 
   3   8  15      296.31      347.70    160.98 o 
   4   8  15       44.95       30.42     67.53 o 
   5   8  15      463.70      422.40    130.99 o 
  -6   9  15       82.36      100.32     83.83 o 
  -5   9  15       28.36       57.34     77.91 o 
  -4   9  15      181.02       78.54     71.01 o 
  -3   9  15       81.84       65.83     77.41 o 
  -2   9  15        0.72      -22.82    107.90 o 
  -1   9  15      327.63      284.22     98.56 o 
   0   9  15      301.93      320.62     99.69 o 
   1   9  15      383.76      375.73    104.12 o 
   2   9  15      475.94      408.14    105.15 o 
   3   9  15      557.11      572.63     89.57 o 
   4   9  15      839.16      648.57    121.95 o 
   5   9  15       86.04       53.09    102.73 o 
  -6  10  15       82.15       51.95     79.13 o 
  -5  10  15      881.38     1293.16    184.54 o 
  -4  10  15      334.67      657.29    124.35 o 
  -3  10  15      893.25      829.70    136.64 o 
  -2  10  15     1962.79     1797.25    185.74 o 
  -1  10  15        0.19      -22.29    109.85 o 
   0  10  15     2456.63     2894.51    287.50 o 
   1  10  15      372.32      490.26    116.14 o 
   2  10  15     2420.51     2599.16    205.39 o 
   3  10  15     1599.50     1799.47    143.88 o 
   4  10  15      774.71      755.27    128.29 o 
  -5  11  15       39.12        9.61     73.26 o 
  -4  11  15      285.67      236.97     94.49 o 
  -3  11  15      171.08      234.38     96.22 o 
  -2  11  15       43.96       23.09    112.61 o 
  -1  11  15      214.69      209.93     88.87 o 
   0  11  15       21.59       10.86     91.01 o 
   1  11  15      640.44      755.31    139.10 o 
   2  11  15      429.75      594.05    125.87 o 
   3  11  15      216.67      189.13     88.20 o 
   4  11  15      225.04      157.63     83.86 o 
  -5  12  15      420.25      370.62    146.62 o 
  -4  12  15      253.04      314.45    105.34 o 
  -3  12  15      363.68      560.66    119.52 o 
  -2  12  15      971.01      994.50    156.02 o 
  -1  12  15       58.18       26.17     82.02 o 
   0  12  15     1197.97     1278.08    196.38 o 
   1  12  15       19.49       -1.63     93.53 o 
   2  12  15      650.41      633.82    126.67 o 
   3  12  15      285.59      446.79    100.77 o 
  -4  13  15      774.49      784.36    138.74 o 
  -3  13  15     1332.80     1327.13    179.38 o 
  -2  13  15      243.08      245.06    116.63 o 
  -1  13  15     2390.68     2554.38    304.73 o 
   0  13  15       29.14       84.28    187.41 o 
   1  13  15     1649.32     1854.01    306.92 o 
   2  13  15      199.88      301.39    126.97 o 
  -3  14  15       76.89       11.03    112.61 o 
  -2  14  15      259.62      360.40    105.73 o 
  -1  14  15        0.64       31.56     78.87 o 
   0  14  15       59.12      153.24     93.13 o 
   1  14  15       37.48      103.07     91.70 o 
  -7   0  16     1031.31     1146.94    269.46 o 
  -6   0  16      223.46      398.53    105.39 o 
  -5   0  16     1229.71     1003.20    143.05 o 
  -4   0  16     2316.23     1928.14    270.26 o 
  -3   0  16     1241.56     1206.13    139.81 o 
  -2   0  16     3370.98     3799.74    333.23 o 
  -1   0  16       64.08       41.83     93.30 o 
   0   0  16     4743.48     4712.11    352.53 o 
   1   0  16      237.43      333.23    137.89 o 
   2   0  16     1681.83     1150.68    221.08 o 
   3   0  16      674.30      926.15    195.57 o 
  -7   1  16       36.38      -48.84     49.25 o 
  -6   1  16      254.21      306.36     77.26 o 
  -5   1  16      225.13      256.08     75.47 o 
  -4   1  16      318.51      237.32     72.64 o 
  -3   1  16     1028.06     1206.07    140.23 o 
  -2   1  16       48.73      119.61    140.30 o 
  -1   1  16     1269.88     1175.55    136.70 o 
   0   1  16       60.78       74.69     96.52 o 
   1   1  16      710.94      758.85    183.16 o 
   2   1  16        0.65      -75.15     75.15 o 
   3   1  16       69.17      130.99    105.94 o 
  -7   2  16      458.70      470.36    104.96 o 
  -6   2  16        2.58       24.67     55.62 o 
  -5   2  16      512.61      467.61     92.43 o 
  -4   2  16      154.98      193.20     81.18 o 
  -3   2  16      282.12      332.00     90.10 o 
  -2   2  16      229.43      192.00     76.77 o 
  -1   2  16        8.59      -27.43     57.29 o 
   0   2  16     1145.98     1131.65    135.75 o 
   1   2  16     1111.18     1274.92    170.98 o 
   2   2  16     1043.86     1238.64    140.47 o 
   3   2  16     1171.30     1147.23    211.89 o 
  -7   3  16       41.13       59.88     68.55 o 
  -6   3  16     1017.74     1105.63    126.21 o 
  -5   3  16       97.73       46.32     76.14 o 
  -4   3  16     1099.84     1104.93    144.69 o 
  -3   3  16     1226.64     1624.65    162.41 o 
  -2   3  16      488.65      506.47    102.68 o 
  -1   3  16     1886.45     2006.82    172.31 o 
   0   3  16      123.19      181.46     80.73 o 
   1   3  16     3303.83     3858.35    332.08 o 
   2   3  16     1665.13     1658.80    251.42 o 
   3   3  16     1536.75     1713.65    157.97 o 
  -7   4  16      156.36      160.41    100.10 o 
  -6   4  16      106.99      105.31     78.90 o 
  -5   4  16        2.33       22.94     73.20 o 
  -4   4  16        1.44       38.58     74.91 o 
  -3   4  16      116.07       80.71     71.72 o 
  -2   4  16      256.59      250.99    117.78 o 
  -1   4  16        1.91       18.34     65.20 o 
   0   4  16      321.63      345.58    100.50 o 
   1   4  16      501.64      647.43    159.15 o 
   2   4  16      271.84      485.92    104.93 o 
   3   4  16      299.65      286.17     91.49 o 
   4   4  16      311.78      371.38    129.62 o 
  -7   5  16       74.11      106.09     88.56 o 
  -6   5  16      442.06      462.67    117.55 o 
  -5   5  16      706.69      624.62    122.85 o 
  -4   5  16     1964.50     1744.78    335.07 o 
  -3   5  16     1397.11     1393.69    164.06 o 
  -2   5  16      748.08      864.70    133.16 o 
  -1   5  16     1471.60     1296.08    157.09 o 
   0   5  16      114.67       88.48     78.83 o 
   1   5  16     1644.85     1515.46    161.27 o 
   2   5  16        1.95       55.45     72.40 o 
   3   5  16      330.11      409.56     98.84 o 
   4   5  16      436.86      408.38    136.05 o 
  -6   6  16      192.40      114.83     85.41 o 
  -5   6  16      601.75      663.99    129.10 o 
  -4   6  16     2006.84     2146.53    195.77 o 
  -3   6  16     1191.37     1193.54    185.92 o 
  -2   6  16     2448.39     2536.73    200.60 o 
  -1   6  16       82.98       65.77     72.41 o 
   0   6  16     3464.17     3729.91    631.07 o 
   1   6  16       56.30      -29.39    106.06 o 
   2   6  16     1307.82     1310.13    154.94 o 
   3   6  16      468.59      529.83    115.37 o 
   4   6  16      269.70      232.34    111.23 o 
   5   6  16     1255.18     1031.18    187.99 o 
  -6   7  16        1.32      -11.30    113.53 o 
  -5   7  16      114.39       46.16     89.98 o 
  -4   7  16       13.88      132.60     77.03 o 
  -3   7  16      308.69      225.07     88.31 o 
  -2   7  16       51.80       74.83     77.60 o 
  -1   7  16      401.33      524.06    113.82 o 
   0   7  16       95.84      283.05     92.74 o 
   1   7  16      156.60      220.26    137.77 o 
   2   7  16       17.58      -67.34     67.34 o 
   3   7  16       19.79      103.49     74.50 o 
   4   7  16        9.70        9.65    102.27 o 
  -6   8  16      104.77      184.81     90.44 o 
  -5   8  16      599.30      453.49    109.35 o 
  -4   8  16      254.40      194.66     89.74 o 
  -3   8  16      323.72      409.19    110.89 o 
  -2   8  16      830.03      832.28    134.93 o 
  -1   8  16      122.17       15.92     79.41 o 
   0   8  16      947.78     1161.20    265.21 o 
   1   8  16      618.20      746.18    135.68 o 
   2   8  16     1046.31     1322.77    162.29 o 
   3   8  16     1564.59     1665.79    175.53 o 
   4   8  16      481.02      345.18    134.90 o 
  -5   9  16      134.94       96.10    121.69 o 
  -4   9  16      751.87      722.99    135.08 o 
  -3   9  16      756.88      757.52    140.09 o 
  -2   9  16       74.69       42.52     76.91 o 
  -1   9  16     1140.62     1200.60    159.82 o 
   0   9  16      178.80      207.58    117.89 o 
   1   9  16     1595.71     1707.23    339.67 o 
   2   9  16     1001.33     1095.68    190.52 o 
   3   9  16      757.00      832.85    177.42 o 
  -5  10  16        0.02      -63.93     63.93 o 
  -4  10  16       19.30       -1.57     75.81 o 
  -3  10  16        0.23      -56.30     68.94 o 
  -2  10  16        8.66      134.06     87.79 o 
  -1  10  16       19.79       83.72     88.78 o 
   0  10  16       52.34       -6.13     75.30 o 
   1  10  16       26.83      -14.45     81.81 o 
   2  10  16       12.32       -5.45     70.58 o 
   3  10  16       31.53      117.66    122.72 o 
  -4  11  16      677.42      581.69    138.35 o 
  -3  11  16     1218.28     1363.39    178.43 o 
  -2  11  16      346.46      262.33     98.69 o 
  -1  11  16     2335.96     2300.74    369.66 o 
   0  11  16       35.74      -23.18     78.13 o 
   1  11  16     1818.51     2151.05    212.12 o 
   2  11  16      150.24      172.43     97.46 o 
  -3  12  16      413.36      625.82    140.88 o 
  -2  12  16     1215.05     1415.79    251.65 o 
  -1  12  16       28.36       55.55     98.48 o 
   0  12  16     1215.79     1370.86    218.21 o 
   1  12  16        0.86      -32.42     83.28 o 
  -6   1  17      669.00      624.17    103.57 o 
  -5   1  17       99.49      196.07     74.00 o 
  -4   1  17      944.78      779.30    105.80 o 
  -3   1  17     1341.04     1254.98    168.22 o 
  -2   1  17       60.31      -57.73     64.74 o 
  -1   1  17     2212.98     2794.77    315.07 o 
   0   1  17       62.65       52.17     94.45 o 
   1   1  17     1950.66     1663.39    257.85 o 
   2   1  17      741.04      876.62    143.14 o 
   3   1  17      560.25      634.23    129.51 o 
  -6   2  17       27.50      105.44     64.68 o 
  -5   2  17      393.96      342.40     86.62 o 
  -4   2  17      718.42      649.57    123.92 o 
  -3   2  17      525.08      545.17    111.80 o 
  -2   2  17     1554.93     1550.79    160.81 o 
  -1   2  17       43.09      -56.80     68.31 o 
   0   2  17     1872.36     1999.84    279.91 o 
   1   2  17      117.44      229.81    143.17 o 
   2   2  17      635.13      625.78    180.17 o 
   3   2  17      581.87      683.70    192.58 o 
  -6   3  17       86.06      136.51     68.84 o 
  -5   3  17        4.87      -26.14     74.23 o 
  -4   3  17      118.18       82.83    150.64 o 
  -3   3  17       20.17       94.27     80.89 o 
  -2   3  17       22.84      100.74     74.24 o 
  -1   3  17       46.09        5.96    115.14 o 
   0   3  17        4.02       -4.95     66.80 o 
   1   3  17      160.15      183.95     86.97 o 
   2   3  17       59.81       35.62    107.78 o 
   3   3  17        7.74     -104.57    121.57 o 
  -6   4  17      113.08      266.75     98.29 o 
  -5   4  17     1055.61     1199.60    157.73 o 
  -4   4  17      337.68      293.16    136.62 o 
  -3   4  17      487.68      300.20    129.27 o 
  -2   4  17     1058.15     1271.90    154.35 o 
  -1   4  17       15.01       62.37     80.27 o 
   0   4  17     3368.18     3414.81    349.55 o 
   1   4  17      158.41       79.01     85.94 o 
   2   4  17     1247.48     1462.43    158.26 o 
   3   4  17      834.99      800.54    135.33 o 
  -6   5  17      259.22      179.53     96.75 o 
  -5   5  17      285.09      318.91    105.24 o 
  -4   5  17      228.54      214.11     93.11 o 
  -3   5  17      451.09      402.41    165.47 o 
  -2   5  17      112.03       60.76     73.29 o 
  -1   5  17     1596.89     1797.45    179.73 o 
   0   5  17       26.04      110.07     96.87 o 
   1   5  17     1382.45     1727.82    177.01 o 
   2   5  17      162.60      288.84     96.23 o 
   3   5  17      613.78      749.10    130.49 o 
   4   5  17      704.22      374.37    142.25 o 
  -5   6  17      282.28      299.90    103.63 o 
  -4   6  17       32.01        9.90     77.81 o 
  -3   6  17       93.00       56.98     83.56 o 
  -2   6  17       99.07       -8.62     70.55 o 
  -1   6  17        3.48      -39.19     64.27 o 
   0   6  17       64.46      107.39     82.72 o 
   1   6  17        2.47      150.37     81.89 o 
   2   6  17       58.49      170.37     87.11 o 
   3   6  17      152.64      120.76     83.68 o 
  -5   7  17      312.56      255.09     96.07 o 
  -4   7  17     1182.85     1002.47    218.44 o 
  -3   7  17     1095.63     1261.08    198.79 o 
  -2   7  17      136.30       57.76     82.72 o 
  -1   7  17     1573.88     1557.49    213.38 o 
   0   7  17        2.87       25.07     78.13 o 
   1   7  17     1299.36     1337.49    168.36 o 
   2   7  17      563.02      677.41    127.55 o 
   3   7  17      702.26      932.58    196.95 o 
  -4   8  17      358.47      211.12     95.18 o 
  -3   8  17      409.17      406.06    112.65 o 
  -2   8  17      563.05      592.00    126.17 o 
  -1   8  17       26.09       16.52     88.21 o 
   0   8  17      395.17      606.56    128.64 o 
   1   8  17       38.87        6.71     80.38 o 
   2   8  17      160.70      290.80    105.31 o 
  -4   9  17       91.76       59.58     74.66 o 
  -3   9  17      106.89       27.33     85.80 o 
  -2   9  17        3.79      -68.97     68.97 o 
  -1   9  17      511.42      385.33    147.77 o 
   0   9  17       47.33        4.23     81.41 o 
   1   9  17      731.39      595.60    130.63 o 
   2   9  17       97.54       70.94     96.29 o 
  -3  10  17      319.28      342.81    112.15 o 
  -2  10  17     1457.01     1822.99    199.81 o 
  -1  10  17        0.30        4.42     76.66 o 
   0  10  17     2192.87     2631.73    229.96 o 
   1  10  17      227.05      255.21    103.78 o 
  -5   0  18      578.15      469.97    172.82 o 
  -4   0  18      939.36      956.03    228.89 o 
  -3   0  18      585.54      627.85    181.55 o 
  -2   0  18     1737.21     1623.18    271.18 o 
  -1   0  18      106.05       76.99    104.80 o 
   0   0  18     1415.67     1308.56    251.65 o 
   1   0  18      192.47      269.57    139.50 o 
   2   0  18      663.68      446.76    165.70 o 
   3   0  18     1073.54      633.14    189.60 o 
  -5   1  18      131.87      212.34     90.45 o 
  -4   1  18      218.42      150.74     87.18 o 
  -3   1  18      437.24      452.00    109.12 o 
  -2   1  18      137.57      215.82     96.11 o 
  -1   1  18      304.44      301.78    164.89 o 
   0   1  18       40.34      -15.64     67.80 o 
   1   1  18       67.99       47.10     83.40 o 
   2   1  18       46.60      228.91    100.15 o 
   3   1  18       81.03      131.30    172.02 o 
  -5   2  18      104.52      158.96     73.53 o 
  -4   2  18       34.51      -11.35     71.92 o 
  -3   2  18       25.42      -42.49     57.17 o 
  -2   2  18      672.55      926.84    229.35 o 
  -1   2  18       40.78      -65.04    106.63 o 
   0   2  18     1032.88     1023.59    226.83 o 
   1   2  18      359.45      430.90    168.22 o 
   2   2  18      791.69      835.37    207.52 o 
   3   2  18      443.31      492.93    126.32 o 
  -5   3  18       87.74       38.22     64.21 o 
  -4   3  18      415.37      246.13     97.56 o 
  -3   3  18     1039.85     1043.26    169.60 o 
  -2   3  18       53.69       27.45     78.68 o 
  -1   3  18     2267.48     2502.90    326.80 o 
   0   3  18      157.39       18.84    130.07 o 
   1   3  18     2139.05     2238.62    309.79 o 
   2   3  18      618.40      635.44    192.12 o 
   3   3  18     1278.95     1384.86    253.94 o 
  -4   4  18       13.29       24.36     73.74 o 
  -3   4  18       18.70     -101.31    103.53 o 
  -2   4  18      216.99      116.00    111.80 o 
  -1   4  18       34.57      -21.88     76.20 o 
   0   4  18      416.48      591.50    154.89 o 
   1   4  18       33.74      -40.77     85.21 o 
   2   4  18      356.74      323.81    163.86 o 
  -4   5  18      329.93      375.64    114.60 o 
  -3   5  18      750.65      855.18    230.85 o 
  -2   5  18      190.68      254.93     99.28 o 
  -1   5  18      662.08      783.01    143.11 o 
   0   5  18       25.12       87.75    118.58 o 
   1   5  18      442.74      401.22    111.06 o 
   2   5  18      254.27      238.06    100.71 o 
  -4   6  18      461.48      671.35    129.99 o 
  -3   6  18      654.66      479.44    121.00 o 
  -2   6  18     1203.45     1318.27    172.87 o 
  -1   6  18      208.55       84.99     92.22 o 
   0   6  18     1043.95     1401.24    172.32 o 
   1   6  18       66.53      138.31     93.08 o 
  -3   7  18       30.57       20.55     77.61 o 
  -2   7  18      119.21       52.60     88.92 o 
  -1   7  18       43.25       38.04     86.64 o 
   0   7  18       29.45      -23.53     80.71 o 
   1   7  18       19.77      -76.93     76.93 o 
  -2   8  18      627.20      566.50    126.87 o 
  -1   8  18        0.71      117.00     89.53 o 
   0   8  18     1424.68     1604.69    378.27 o 
  -3   1  19      717.48      589.48    128.72 o 
  -2   1  19       58.89       24.52     76.46 o 
  -1   1  19      865.50      922.22    155.19 o 
   0   1  19       87.42      140.95     88.64 o 
  -2   2  19      743.86      672.16    139.16 o 
  -1   2  19        1.60       16.69     77.68 o 
   0   2  19      919.51      890.80    155.60 o 
  -2   3  19        0.68       18.61     91.93 o 
  -1   3  19       34.77      -83.65     83.65 o 
   0   3  19        1.68      -84.57     84.57 o 
                                                 
